# Supplementary material for: Tracking Resilience to Infections by Mapping Disease Space
Source: PLoS Biol. 2016 Apr 18;14(4):e1002436. doi: 10.1371/journal.pbio.1002436 (PMC4835107; doi:10.1371/journal.pbio.1002436)
Supplement: S1 Data — (XLSX) [file pbio.1002436.s001.xlsx]

## Sheet: Fig5A
Mouse ID	Days Post Infection	log 10 (RBC)	Status
1.2	0	0.90961	Dead
1.2	1	0.866848	Dead
1.2	2	0.800098	Dead
1.2	3	0.836102	Dead
1.2	4	0.858026	Dead
1.2	5	0.832477	Dead
1.2	6	0.896471	Dead
1.2	7	0.620084	Dead
1.2	10	-0.0567529	Dead
1.3	0	0.867232	Live
1.3	1	0.910571	Live
1.3	2	0.908941	Live
1.3	3	0.898944	Live
1.3	4	0.911424	Live
1.3	5	0.878263	Live
1.3	6	0.896664	Live
1.3	7	0.65021	Live
1.3	8	0.61595	Live
1.3	9	0.416641	Live
1.3	10	0.282396	Live
1.3	11	0.346646	Live
1.3	12	0.599283	Live
1.3	13	0.760611	Live
1.3	14	0.775028	Live
1.3	15	0.721027	Live
2.1	1	0.808549	Dead
2.1	2	0.805127	Dead
2.1	3	0.7406	Dead
2.1	4	0.848466	Dead
2.1	5	0.92166	Dead
2.1	6	0.902139	Dead
2.1	7	0.669038	Dead
2.1	8	0.304921	Dead
2.1	9	-0.00722564	Dead
2.1	10	-0.0373939	Dead
2.2	0	0.904337	Live
2.2	1	0.872768	Live
2.2	2	0.883945	Live
2.2	3	0.904959	Live
2.2	4	0.954869	Live
2.2	5	0.88787	Live
2.2	6	0.863769	Live
2.2	7	0.782401	Live
2.2	8	0.576917	Live
2.2	9	0.424473	Live
2.2	10	0.282849	Live
2.2	11	0.348986	Live
2.2	12	0.525045	Live
2.2	13	0.697491	Live
2.2	14	0.769599	Live
2.2	15	0.772872	Live
2.4	0	0.898369	Live
2.4	1	0.860038	Live
2.4	2	0.862638	Live
2.4	3	0.940093	Live
2.4	4	0.902846	Live
2.4	5	0.87271	Live
2.4	6	0.888573	Live
2.4	7	0.811876	Live
2.4	8	0.581836	Live
2.4	9	0.294797	Live
2.4	10	0.108734	Live
2.4	11	0.0570953	Live
2.4	13	0.113776	Live
2.4	14	0.260191	Live
2.4	15	0.547467	Live
2.41	0	0.91474	Dead
2.41	1	0.910704	Dead
2.41	2	0.834866	Dead
2.41	3	0.698927	Dead
2.41	4	0.718128	Dead
2.41	5	0.687975	Dead
2.41	6	0.688509	Dead
2.41	7	0.629512	Dead
2.41	8	0.263281	Dead
2.41	9	-0.0703257	Dead
2.5	0	0.891259	Live
2.5	0	0.905634	Dead
2.5	1	0.864363	Live
2.5	1	0.827595	Dead
2.5	2	0.896692	Live
2.5	2	0.829143	Dead
2.5	3	0.887308	Live
2.5	3	0.726197	Dead
2.5	4	0.903849	Live
2.5	4	0.703893	Dead
2.5	5	0.838755	Live
2.5	5	0.760422	Dead
2.5	6	0.82808	Live
2.5	6	0.661529	Dead
2.5	7	0.732193	Live
2.5	7	0.576859	Dead
2.5	8	0.519828	Live
2.5	8	0.178689	Dead
2.5	9	0.315656	Live
2.5	10	0.212454	Live
2.5	11	0.335759	Live
2.5	12	0.551145	Live
2.5	13	0.725912	Live
2.5	14	0.63488	Live
2.5	15	0.636087	Live
2.51	0	0.806824	Dead
2.51	2	0.701741	Dead
2.51	4	0.754042	Dead
2.51	5	0.797718	Dead
2.51	6	0.791761	Dead
2.51	7	0.67619	Dead
2.51	8	0.211388	Dead
2.51	9	-0.10902	Dead
3.1	0	0.849389	Dead
3.1	1	0.839886	Dead
3.1	2	0.692009	Dead
3.1	3	0.896168	Dead
3.1	4	0.77144	Dead
3.1	5	0.787885	Dead
3.1	6	0.817036	Dead
3.1	7	0.631647	Dead
3.1	8	0.310693	Dead
3.1	9	-0.0838093	Dead
3.5	0	0.909449	Dead
3.5	1	0.840859	Dead
3.5	2	0.863888	Dead
3.5	3	0.861505	Dead
3.5	4	0.83512	Dead
3.5	5	0.831326	Dead
3.5	6	0.855701	Dead
3.5	7	0.739177	Dead
3.5	8	0.269746	Dead
3.5	9	0.0948204	Dead
4.1	0	0.829497	Dead
4.1	1	0.586868	Dead
4.1	2	0.589	Dead
4.1	3	0.615897	Dead
4.1	4	0.62024	Dead
4.1	5	0.673297	Dead
4.1	6	0.504335	Dead
4.1	7	0.146128	Dead
4.1	8	-0.135489	Dead
4.3	0	0.896113	Dead
4.3	1	0.913257	Dead
4.3	2	0.779344	Dead
4.3	3	0.852602	Dead
4.3	4	0.89451	Dead
4.3	5	0.844073	Dead
4.3	6	0.863323	Dead
4.3	7	0.811173	Dead
4.3	8	0.512217	Dead
4.3	9	0.258637	Dead
4.3	10	0.119256	Dead
4.5	0	0.957152	Dead
4.5	1	0.868938	Dead
4.5	2	0.830973	Dead
4.5	3	0.859018	Dead
4.5	4	0.86362	Dead
4.5	5	0.86785	Dead
4.5	6	0.853972	Dead
4.5	7	0.670153	Dead
4.5	8	0.303844	Dead
4.5	9	0.236663	Dead
5.5	0	0.787177	Dead
5.5	1	0.781217	Dead
5.5	2	0.850187	Dead
5.5	3	0.86359	Dead
5.5	4	0.855065	Dead
5.5	5	0.670849	Dead
5.5	6	0.63058	Dead
5.5	7	0.487138	Dead
5.5	8	0.0511525	Dead

## Sheet: Fig5B
Status	DaysPostInfection	log 10 RBC
Dead	8	2.018
Dead	8	1.8335
Dead	8	1.509
Dead	8	1.627
Dead	8	2.045
Dead	8	1.861
Dead	8	0.732
Dead	8	3.2525
Dead	8	2.013
Dead	8	1.125
Live	8	4.13
Live	8	3.775
Live	8	3.818
Live	8	3.31

## Sheet: Fig5C
Status	Days Post Infection	log 10 RBC
Dead	0	8.121
Dead	1	7.3595
Dead	2	6.311
Dead	3	6.8565
Dead	4	7.2115
Dead	5	6.7995
Dead	6	7.879
Dead	7	4.1695
Dead	10	0.8775
Dead	1	6.435
Dead	2	6.3845
Dead	3	5.503
Dead	4	7.0545
Dead	5	8.3495
Dead	6	7.9825
Dead	7	4.667
Dead	8	2.018
Dead	9	0.9835
Dead	10	0.9175
Dead	0	8.2175
Dead	1	8.1415
Dead	2	6.837
Dead	3	4.9995
Dead	4	5.2255
Dead	5	4.875
Dead	6	4.881
Dead	7	4.261
Dead	8	1.8335
Dead	9	0.8505
Dead	0	8.047
Dead	1	6.7235
Dead	2	6.7475
Dead	3	5.3235
Dead	4	5.057
Dead	5	5.76
Dead	6	4.587
Dead	7	3.7745
Dead	8	1.509
Dead	0	6.4095
Dead	2	5.032
Dead	4	5.676
Dead	5	6.2765
Dead	6	6.191
Dead	7	4.7445
Dead	8	1.627
Dead	9	0.778
Dead	0	7.0695
Dead	1	6.9165
Dead	2	4.9205
Dead	3	7.8735
Dead	4	5.908
Dead	5	6.136
Dead	6	6.562
Dead	7	4.282
Dead	8	2.045
Dead	9	0.8245
Dead	0	8.118
Dead	1	6.932
Dead	2	7.3095
Dead	3	7.2695
Dead	4	6.841
Dead	5	6.7815
Dead	6	7.173
Dead	7	5.485
Dead	8	1.861
Dead	9	1.244
Dead	0	6.753
Dead	1	3.8625
Dead	2	3.8815
Dead	3	4.1295
Dead	4	4.171
Dead	5	4.713
Dead	6	3.194
Dead	7	1.4
Dead	8	0.732
Dead	0	7.8725
Dead	1	8.1895
Dead	2	6.0165
Dead	3	7.122
Dead	4	7.8435
Dead	5	6.9835
Dead	6	7.3
Dead	7	6.474
Dead	8	3.2525
Dead	9	1.814
Dead	10	1.316
Dead	0	9.0605
Dead	1	7.395
Dead	2	6.776
Dead	3	7.228
Dead	4	7.305
Dead	5	7.3765
Dead	6	7.1445
Dead	7	4.679
Dead	8	2.013
Dead	9	1.7245
Dead	0	6.126
Dead	1	6.0425
Dead	2	7.0825
Dead	3	7.3045
Dead	4	7.1625
Dead	5	4.6865
Dead	6	4.2715
Dead	7	3.07
Dead	8	1.125
Live	0	7.366
Live	1	8.139
Live	2	8.1085
Live	3	7.924
Live	4	8.155
Live	5	7.5555
Live	6	7.8825
Live	7	4.469
Live	8	4.13
Live	9	2.61
Live	10	1.916
Live	11	2.2215
Live	12	3.9745
Live	13	5.7625
Live	14	5.957
Live	15	5.2605
Live	0	8.023
Live	1	7.4605
Live	2	7.655
Live	3	8.0345
Live	4	9.013
Live	5	7.7245
Live	6	7.3075
Live	7	6.059
Live	8	3.775
Live	9	2.6575
Live	10	1.918
Live	11	2.2335
Live	12	3.35
Live	13	4.983
Live	14	5.883
Live	15	5.9275
Live	0	7.9135
Live	1	7.245
Live	2	7.2885
Live	3	8.7115
Live	4	7.9955
Live	5	7.4595
Live	6	7.737
Live	7	6.4845
Live	8	3.818
Live	9	1.9715
Live	10	1.2845
Live	11	1.1405
Live	13	1.2995
Live	14	1.8205
Live	15	3.5275
Live	0	7.785
Live	1	7.3175
Live	2	7.883
Live	3	7.7145
Live	4	8.014
Live	5	6.8985
Live	6	6.731
Live	7	5.3975
Live	8	3.31
Live	9	2.0685
Live	10	1.631
Live	11	2.1665
Live	12	3.5575
Live	13	5.32
Live	14	4.314
Live	15	4.326
