# Supplementary material for: Tracking Resilience to Infections by Mapping Disease Space
Source: PLoS Biol. 2016 Apr 18;14(4):e1002436. doi: 10.1371/journal.pbio.1002436 (PMC4835107; doi:10.1371/journal.pbio.1002436)
Supplement: S4 Data — (XLSX) [file pbio.1002436.s004.xlsx]

## Sheet: Fig8A
GroupSize	LowerLimit	UpperLimit
2	NaN	NaN
3	-0.192998	2.69111
4	0.12857	2.54473
5	0.302339	2.53286
6	0.412526	2.47354
7	0.500159	2.34684
8	0.539887	2.31969
9	0.622305	2.26559
10	0.718706	2.24412
11	0.718836	2.21142
12	0.784549	2.1497
13	0.818405	2.1038
14	0.841564	2.11132
15	0.865641	2.08561
16	0.901071	2.05836
17	0.887344	2.02732
18	0.961056	1.99581
19	0.927746	1.98308
20	0.925961	1.98559
21	0.941987	1.98064
22	0.971746	1.94597
23	0.976194	1.9358
24	1.01175	1.94293
25	0.997943	1.91519
26	1.01617	1.89416
27	1.00919	1.89798
28	1.04089	1.88851
29	1.01907	1.9029
30	1.04442	1.88319
31	1.0298	1.86954
32	1.03955	1.85528
33	1.04073	1.8497
34	1.06199	1.83406
35	1.07454	1.82783
36	1.06359	1.83527
37	1.067	1.84728
38	1.09387	1.79815
39	1.08244	1.80791
40	1.08173	1.81726
41	1.08849	1.80027
42	1.08972	1.80603
43	1.09656	1.78522
44	1.09405	1.80127
45	1.09881	1.77582
46	1.10302	1.77698
47	1.10153	1.77197
48	1.11424	1.77211
49	1.10978	1.76553
50	1.11294	1.78021
51	1.10567	1.77331
52	1.12892	1.75175
53	1.1057	1.78541
54	1.11799	1.77156
55	1.12585	1.7521
56	1.12911	1.74596
57	1.13559	1.75418
58	1.1311	1.74647
59	1.13078	1.74272
60	1.13874	1.74553
61	1.13989	1.73466
62	1.14283	1.73033
63	1.14488	1.73857
64	1.1575	1.73055
65	1.1143	1.7405
66	1.15615	1.73679
67	1.1441	1.7364
68	1.15591	1.71108
69	1.1567	1.72406
70	1.15002	1.72991
71	1.16206	1.72273
72	1.16233	1.72095
73	1.16739	1.7186
74	1.15093	1.72527
75	1.15462	1.72101
76	1.17391	1.70498
77	1.16155	1.70015
78	1.17346	1.71642
79	1.16624	1.72096
80	1.17521	1.70843
81	1.17281	1.71737
82	1.17386	1.71358
83	1.17694	1.70787
84	1.16985	1.70805
85	1.17954	1.68986
86	1.18217	1.69395
87	1.1871	1.70537
88	1.17326	1.70893
89	1.18183	1.70143
90	1.17777	1.68511
91	1.18357	1.70234
92	1.18876	1.68892
93	1.18922	1.69599
94	1.17952	1.70319
95	1.18847	1.68727
96	1.18901	1.68904
97	1.19224	1.68901
98	1.18369	1.69352
99	1.18995	1.68992
100	1.20258	1.69023
47	0.741393	0.741393

## Sheet: Fig8B
title	Log 10 RBC	Log 2 Fech	Hemgenotype	Reasons fo censoring individual Data
B0001				High identity by descent (>=0.95)
B0002	4.46	-0.508377	AA
B0003	4.15	-0.0702958	AA
B0004				High identity by descent (>=0.95)
B0005	3.85	-0.536766	AA
B0006	4.84	-0.384399	AC
B0007	2.74	-0.381895	AA
B0008	4.07	-0.269324	AA
B0009	2.99	3.4314	AA
B0010	2.97	-0.300069	AA
B0011	5.05	-0.511382	AA
B0012	2.66	1.80889	AA
B0013	3.42	-0.187281	AA
B0014	4.82	-0.398926	AA
B0015	4	-0.704391	AA
B0016	3.06	1.51492	AC
B0017	5.13	-0.667917	AS
B0018	3.8	-0.194677	AA
B0019	2.37	0.734693	AA
B0020	4	-0.366435	AS
B0021	4.26	-0.0337448	AA
B0022	3.51	1.18934	AA
B0023	3.56	0.344299	AS
B0024	4.11	0.316542	AA
B0026	3.87	-0.189456	AA
B0025	3.14	-0.467157	AA
B0027	5.02	-0.680185	AA
B0028	4.24	-0.324312	AC
B0029	3.06	0.236378	AA
B0030	3.12	-0.183607	AS
B0031	1.96	0.0324675	AA
B0032	1.91	-0.120917	AA
B0033	3.35	-0.0283465	AA
B0034	2.79	-0.335447	AA
B0035	3.49	0.0731673	AA
B0036	4.23	-0.416725	AA
B0037				High identity by descent (>=0.95)
B0038	4.75	0.105237	AS
B0039				High identity by descent (>=0.95)
B0040	4.29	-0.479	AA
B0041	2.74	3.35892	AA
B0043	3.12	-0.327433	AA
B0044	4.47	-0.209664	AC
B0045	4.03	-0.300005	AS
B0046	3.96	-0.287731	AA
B0047	3.4	-1.16288	AC
B0048	4.5	-0.540881	AA
B0049	4.32	-0.745984	AA
B0050				SNP data unavailable
B0051	4.27	-0.216692	AA
B0052	4.94	0.00057448	AA
B0053	3.57	-0.689454	AS
B0054	5.02	-0.63472	AC
B0055	5.34	-0.914105	AC
B0056				RBC not available
C0001	1.73	0.274537	AA
C0002	0.05	0.364929	AA
C0003	1.58	1.79585	AA
C0004	2.33	2.98622	AC
C0005	4.2	-0.635152	AA
C0006	2.49	0.446621	AA
C0007	1.79	-0.91164	AA
C0008	4.11	-0.155761	AC
C0009	4	0.645579	AA
C0010	4.1	-0.587453	AA
C0011	4.4	1.51455	AA
C0012	2.8	-0.223217	AA
C0013	1.9	-0.356074	AA
C0014	5.02	-0.586366	AA
C0016	3.01	1.17215	AA
C0015				SNP data unavailable
C0017	0.62	4.04778	AA
C0018	4.8	0.139636	AC
C0019	2.7	-0.255735	AA
C0020	3.3	0.207711	AA
C0021	1	-0.448402	AA
C0022	2.7	0.00676552	AA
C0023	5.02	-0.543038	AA
C0024	2	-1.01443	AC
C0025	3.4	-0.668405	AS
C0026	1	-0.249235	AA
C0027	3	2.4158	AS
C0028	1	-0.696132	AA
C0029	5	-0.0888651	AA
C0030	1	-1.0811	AA
C0031	5	-0.382132	AA
C0032	2	-0.916517	AA
C0033	4	-0.720728	AA
C0034	1	-0.161256	AA
C0035	1.17	-0.699655	AA
C0036	3.4	0.209779	AA
C0037	1	-0.843284	AA
C0038	1	1.06654	AA
C0039	1	-0.308224	AA
HFS101	4.67	-0.220708	AS
HFS105	4.58	0.849362	AA
HFS106	4.46	1.92687	AS
HFS109	4.64	-0.0134745	AS
HFS110	4.82	0.120169	AS
HFS111	4.29	0.849362	AS
HFS112	4.81	0.816838	AS
HFS113	5.33	-0.301171	AS
HFS114	4.42	0.516191	AS
HFS115	5.6	0.61701	AA
HFS116	3.45	2.96186	AC
HFS117	3.03	0.868533	AS
HFS118	5.22	-0.356754	AS
HFS119	5.35	-0.421866	AA
HFS120	5.34	0	AS
HFS122	4.55	0.227817	AA
HFS124	4.31	-0.538039	AA
HFS126	3.77	2.6813	AC
HFS127	4.92	0.00232525	AS
HFS129	5.31	0.277348	AS
HFS130	4.87	0.13302	AA
HFS131				SNP data unavailable
HFS132	4.67	0.483246	AS
HFS134	5.07	1.43023	AS
HFS135	4.97	0.655842	AA
HFS136	4.97	1.14391	AS
HFS137	4.39	0.699469	AS
HFS138	4.48	0.374449	AS
HFS139	5.18	-0.130702	AS
HFS140	4.87	-0.478334	AS
HFS141	4.51	1.09179	AS
HFS143	4.89	0.387747	AA
HFS144	5.97	-0.327356	AS
HFS145	4.79	1.28412	AS
HFS146	4.8	0.928078	AS
HFS147	2.53	4.73358	AC
HFS148	5.3	-0.315574	AS
HFS149	5.41	1.06761	AS
HFS150	5.18	0.760732	AA
HFS151	5.15	0.88368	AS
HFS152	4.42	0.927062	AA
HFS153	4.44	0.364014	AS
HFS154	4.37	1.87292	AS
HFS156				SNP data unavailable
HFS157	5.26	0.274948	AS
HFS158	4.86	1.14127	AA
HFS159	4.8	2.05574	AS
HFS160	2.92	3.96574	AC
HFS161	4.5	0.957441	AS
HFS162	5.36	0.867359	AA
HFS163	3.8	3.92436	AS
HFS164	5.38	-0.68587	AS
HFS165	4.83	-0.0399226	AA
HFS166	5.05	0.389711	AA
HFS167	4.82	-0.66115	AS
HFS168	4.91	0.64442	AS
HFS169	4.42	2.70728	AA
HFS170	4.95	-0.373272	AS
HFS171	4.5	0.453507	AS
HFS172	4.43	0.0849273	AA
HFS173	4.75	-0.41099	AA
