# Supplementary material for: Tracking Resilience to Infections by Mapping Disease Space
Source: PLoS Biol. 2016 Apr 18;14(4):e1002436. doi: 10.1371/journal.pbio.1002436 (PMC4835107; doi:10.1371/journal.pbio.1002436)
Supplement: S1 Table — This is the entire mouse gene set and is unfiltered for fold change or significance. K-means groups, gene symbol, reference number, Probes, and gene definitions are provided (referring to Fig 2). (XLS) [file pbio.1002436.s008.xls]

## Sheet: Sheet1
Cluster	Symbol	RefSeq_ID	ProbeID	Definition	RefSeq_ID
0	Eif4a3	NM_138669.1	7050026	Mus musculus eukaryotic translation initiation factor 4A, isoform 3 (Eif4a3), mRNA.	NM_138669.1
0	Fam173a	NM_145410.3	2030181	Mus musculus family with sequence similarity 173, member A (Fam173a), mRNA.	NM_145410.3
0	Itk	NM_010583.2	6180154	Mus musculus IL2-inducible T-cell kinase (Itk), mRNA.	NM_010583.2
0	Hnrpdl	NM_016690.2	380196	Mus musculus heterogeneous nuclear ribonucleoprotein D-like (Hnrpdl), mRNA.	NM_016690.2
0	Ets2	NM_011809.2	7510154	Mus musculus E26 avian leukemia oncogene 2, 3' domain (Ets2), mRNA.	NM_011809.2
0	Spc24	NM_026282.2	5340398	Mus musculus SPC24, NDC80 kinetochore complex component, homolog (S. cerevisiae) (Spc24), mRNA.	NM_026282.2
0	LOC100040592	XM_001475189.1	6940521	PREDICTED: Mus musculus similar to Hmgcs1 protein, transcript variant 1 (LOC100040592), mRNA.	XM_001475189.1
0	Hvcn1	NM_001042489.1	7510008	Mus musculus hydrogen voltage-gated channel 1 (Hvcn1), transcript variant 1, mRNA.	NM_001042489.1
0	Hvcn1	NM_001042489.1	620646	Mus musculus hydrogen voltage-gated channel 1 (Hvcn1), transcript variant 1, mRNA.	NM_001042489.1
0	Tk2	NM_021028.2	3310725	Mus musculus thymidine kinase 2, mitochondrial (Tk2), nuclear gene encoding mitochondrial protein, mRNA.	NM_021028.2
0	Cct4	NM_009837.1	670561	Mus musculus chaperonin containing Tcp1, subunit 4 (delta) (Cct4), mRNA.	NM_009837.1
0	Srpk3	NM_019684.1	20465	Mus musculus serine/arginine-rich protein specific kinase 3 (Srpk3), mRNA.	NM_019684.1
0	St6gal1	NM_145933.3	1430368	Mus musculus beta galactoside alpha 2,6 sialyltransferase 1 (St6gal1), mRNA.	NM_145933.3
0	Snx8	NM_172277.2	60544	Mus musculus sorting nexin 8 (Snx8), mRNA.	NM_172277.2
0	Rasgrp3	NM_207246.2	510010	Mus musculus RAS, guanyl releasing protein 3 (Rasgrp3), mRNA.	NM_207246.2
0	Plcg2	NM_172285.1	1940255	Mus musculus phospholipase C, gamma 2 (Plcg2), mRNA.	NM_172285.1
0	Nap1l1	NM_015781.3	1110273	Mus musculus nucleosome assembly protein 1-like 1 (Nap1l1), mRNA.	NM_015781.3
0	Adnp	NM_009628.2	2750168	Mus musculus activity-dependent neuroprotective protein (Adnp), mRNA.	NM_009628.2
0	Mrps17	NM_025450.3	6510603	Mus musculus mitochondrial ribosomal protein S17 (Mrps17), mRNA.	NM_025450.3
0	Gimap6	NM_153175.3	6650477	Mus musculus GTPase, IMAP family member 6 (Gimap6), mRNA.	NM_153175.3
0	2500003M10Rik	NM_023215.3	7610594	Mus musculus RIKEN cDNA 2500003M10 gene (2500003M10Rik), mRNA.	NM_023215.3
0	Fam134b	NM_025459.2	360373	Mus musculus family with sequence similarity 134, member B (Fam134b), transcript variant 2, mRNA.	NM_025459.2
0	LOC100044538	XR_030742.1	4180537	PREDICTED: Mus musculus similar to immunity-associated nucleotide 4 (LOC100044538), misc RNA.	XR_030742.1
0	Sfrs1	NM_173374.3	6510333	Mus musculus splicing factor, arginine/serine-rich 1 (ASF/SF2) (Sfrs1), transcript variant 1, mRNA.	NM_173374.3
0	Emg1	NM_013536.1	1850538	Mus musculus EMG1 nucleolar protein homolog (S. cerevisiae) (Emg1), mRNA.	NM_013536.1
0	Rab8a	NM_023126.2	460504	Mus musculus RAB8A, member RAS oncogene family (Rab8a), mRNA.	NM_023126.2
0	EG665378	NM_001081746.1	3310240	Mus musculus predicted gene, EG665378 (EG665378), mRNA.	NM_001081746.1
0	Bcl11b	NM_021399.2	6110008	Mus musculus B-cell leukemia/lymphoma 11B (Bcl11b), transcript variant 2, mRNA.	NM_021399.2
0	Cnr2	NM_009924.2	6590196	Mus musculus cannabinoid receptor 2 (macrophage) (Cnr2), mRNA.	NM_009924.2
0	5730453I16Rik	NM_172302.2	4260279	Mus musculus RIKEN cDNA 5730453I16 gene (5730453I16Rik), mRNA.	NM_172302.2
0	D6Wsu176e	NM_138587.3	430551		NM_138587.3
0	Cd40	NM_170702.2	4760241	Mus musculus CD40 antigen (Cd40), transcript variant 5, mRNA.	NM_170702.2
0	Cd3g	NM_009850.1	940747	Mus musculus CD3 antigen, gamma polypeptide (Cd3g), mRNA.	NM_009850.1
0	Slc30a5	NM_022885.2	4280494	Mus musculus solute carrier family 30 (zinc transporter), member 5 (Slc30a5), mRNA.	NM_022885.2
0	Il4i1	NM_010215.2	6020224	Mus musculus interleukin 4 induced 1 (Il4i1), mRNA.	NM_010215.2
0	St8sia4	NM_009183.1	3780187	Mus musculus ST8 alpha-N-acetyl-neuraminide alpha-2,8-sialyltransferase 4 (St8sia4), mRNA.	NM_009183.1
0	St8sia4	NM_009183.1	3830553	Mus musculus ST8 alpha-N-acetyl-neuraminide alpha-2,8-sialyltransferase 4 (St8sia4), mRNA.	NM_009183.1
0	Dhx15	NM_007839.2	4670768	Mus musculus DEAH (Asp-Glu-Ala-His) box polypeptide 15 (Dhx15), transcript variant 2, mRNA.	NM_007839.2
0	Txndc5	NM_145367.3	1990564	Mus musculus thioredoxin domain containing 5 (Txndc5), mRNA.	NM_145367.3
0	Chst3	NM_016803.2	2810315	Mus musculus carbohydrate (chondroitin 6/keratan) sulfotransferase 3 (Chst3), mRNA.	NM_016803.2
0	Chst3	NM_016803.2	4050437	Mus musculus carbohydrate (chondroitin 6/keratan) sulfotransferase 3 (Chst3), mRNA.	NM_016803.2
0	Sdpr	NM_138741.1	3180543	Mus musculus serum deprivation response (Sdpr), mRNA.	NM_138741.1
0	Ss18	NM_009280.1	2680468	Mus musculus synovial sarcoma translocation, Chromosome 18 (Ss18), mRNA.	NM_009280.1
0	Pop5	NM_026398.2	4640445	Mus musculus processing of precursor 5, ribonuclease P/MRP family (S. cerevisiae) (Pop5), mRNA.	NM_026398.2
0	Tmem66	NM_026432.2	4120220	Mus musculus transmembrane protein 66 (Tmem66), mRNA.	NM_026432.2
0	Itgb5	NM_010580.1	1770152	Mus musculus integrin beta 5 (Itgb5), mRNA.	NM_010580.1
0	Arhgap4	NM_138630.1	7160474	Mus musculus Rho GTPase activating protein 4 (Arhgap4), mRNA.	NM_138630.1
0	LOC100047634	XR_032896.1	4230010	PREDICTED: Mus musculus similar to Eukaryotic translation initiation factor 2 alpha kinase 3 (LOC100047634), misc RNA.	XR_032896.1
0	Bat1a	NM_019693.2	4120390	Mus musculus HLA-B-associated transcript 1A (Bat1a), mRNA.	NM_019693.2
0	BC006779	NM_183162.2	450706	Mus musculus cDNA sequence BC006779 (BC006779), mRNA. XM_001001098 XM_001003843 XM_001003848 XM_001003853 XM_001003857 XM_994341 XM_994355 XM_994381 XM_994398	NM_183162.2
0	D6Wsu176e	NM_138587.4	770056	Mus musculus DNA segment, Chr 6, Wayne State University 176, expressed (D6Wsu176e), mRNA.	NM_138587.4
0	Dhx30	NM_133347.1	1260692	Mus musculus DEAH (Asp-Glu-Ala-His) box polypeptide 30 (Dhx30), mRNA.	NM_133347.1
0	H2-Ke6	NM_013543.1	3400184	Mus musculus H2-K region expressed gene 6 (H2-Ke6), mRNA.	NM_013543.1
0	Ly6d	NM_010742.1	2510646	Mus musculus lymphocyte antigen 6 complex, locus D (Ly6d), mRNA.	NM_010742.1
0	Ly6d	NM_010742.1	5560754	Mus musculus lymphocyte antigen 6 complex, locus D (Ly6d), mRNA.	NM_010742.1
0	Sema4b	NM_013659.3	5890097	Mus musculus sema domain, immunoglobulin domain (Ig), transmembrane domain (TM) and short cytoplasmic domain, (semaphorin) 4B (Sema4b), mRNA.	NM_013659.3
0	Slc12a6	NM_133648.1	4070278	Mus musculus solute carrier family 12, member 6 (Slc12a6), transcript variant 1, mRNA.	NM_133648.1
0	Il7r	NM_008372.3	1660504	Mus musculus interleukin 7 receptor (Il7r), mRNA.	NM_008372.3
0	Mef2c	NM_025282.2	1230440	Mus musculus myocyte enhancer factor 2C (Mef2c), mRNA.	NM_025282.2
0	Mef2c	NM_025282.2	5820369	Mus musculus myocyte enhancer factor 2C (Mef2c), mRNA.	NM_025282.2
0	Zfp318	NM_207671.2	4780093	Mus musculus zinc finger protein 318 (Zfp318), transcript variant 1, mRNA.	NM_207671.2
0	Oat	NM_016978.1	4560309	Mus musculus ornithine aminotransferase (Oat), mRNA.	NM_016978.1
0	Clk4	NM_007714.2	7050577	Mus musculus CDC like kinase 4 (Clk4), mRNA.	NM_007714.2
0	Sec11a	NM_019951.1	7320450	Mus musculus SEC11 homolog A (S. cerevisiae) (Sec11a), mRNA.	NM_019951.1
0	Dennd1c	NM_153551.1	6220044	Mus musculus DENN/MADD domain containing 1C (Dennd1c), mRNA.	NM_153551.1
0	Mmd	NM_026178.2	5670082	Mus musculus monocyte to macrophage differentiation-associated (Mmd), mRNA.	NM_026178.2
0	Zfp259	NM_011752.2	3290091	Mus musculus zinc finger protein 259 (Zfp259), mRNA.	NM_011752.2
0	Itpr2	NM_019923.3	7610450	Mus musculus inositol 1,4,5-triphosphate receptor 2 (Itpr2), transcript variant 1, mRNA.	NM_019923.3
0	LOC100044177	XM_001471637.1	5560497	PREDICTED: Mus musculus hypothetical protein LOC100044177 (LOC100044177), mRNA.	XM_001471637.1
0	Gtpbp4	NM_027000.4	5090097	Mus musculus GTP binding protein 4 (Gtpbp4), mRNA.	NM_027000.4
0	Hsdl1	NM_175185.3	6450619	Mus musculus hydroxysteroid dehydrogenase like 1 (Hsdl1), mRNA.	NM_175185.3
0	Sfxn1	NM_027324.4	2900592	Mus musculus sideroflexin 1 (Sfxn1), mRNA.	NM_027324.4
0	Sfxn1	NM_027324.4	4180577	Mus musculus sideroflexin 1 (Sfxn1), mRNA.	NM_027324.4
0	Lsm14a	NM_025948.2	7570291	Mus musculus LSM14 homolog A (SCD6, S. cerevisiae) (Lsm14a), mRNA.	NM_025948.2
0	B3gnt5	NM_054052.2	4490189	Mus musculus UDP-GlcNAc:betaGal beta-1,3-N-acetylglucosaminyltransferase 5 (B3gnt5), mRNA.	NM_054052.2
0	Myadm	NM_016969.1	6940451	Mus musculus myeloid-associated differentiation marker (Myadm), mRNA.	NM_016969.1
0	Trib2	NM_144551.3	540753		NM_144551.3
0	Gimap8	NM_212486.2	4010402	Mus musculus GTPase, IMAP family member 8 (Gimap8), transcript variant 1, mRNA.	NM_212486.2
0	Dennd3	NM_001081066.1	6330575	Mus musculus DENN/MADD domain containing 3 (Dennd3), mRNA.	NM_001081066.1
0	B230342M21Rik	NM_133898.3	7160370	Mus musculus RIKEN cDNA B230342M21 gene (B230342M21Rik), mRNA.	NM_133898.3
0	Ndrg1	NM_008681.2	6620187	Mus musculus N-myc downstream regulated gene 1 (Ndrg1), mRNA.	NM_008681.2
0	Znrd1	NM_023162.4	2710240	Mus musculus zinc ribbon domain containing, 1 (Znrd1), mRNA.	NM_023162.4
0	Jakmip1	NM_178394.3	4210706	Mus musculus janus kinase and microtubule interacting protein 1 (Jakmip1), mRNA.	NM_178394.3
0	Ppp1r2	NM_025800.3	2850192	Mus musculus protein phosphatase 1, regulatory (inhibitor) subunit 2 (Ppp1r2), mRNA.	NM_025800.3
0	Cnot2	NM_001037846.1	1770368	Mus musculus CCR4-NOT transcription complex, subunit 2 (Cnot2), transcript variant 1, mRNA.	NM_001037846.1
0	Dap	NM_146057.1	4260687	Mus musculus death-associated protein (Dap), mRNA.	NM_146057.1
0	Tes	NM_011570.2	7550121	Mus musculus testis derived transcript (Tes), transcript variant 1, mRNA.	NM_011570.2
0	Mum1	NM_023431.5	6110242	Mus musculus melanoma associated antigen (mutated) 1 (Mum1), mRNA.	NM_023431.5
0	Rgs18	NM_022881.4	460138	Mus musculus regulator of G-protein signaling 18 (Rgs18), mRNA.	NM_022881.4
0	Axud1	NM_153287.3	3170689	Mus musculus AXIN1 up-regulated 1 (Axud1), mRNA.	NM_153287.3
0	P2ry12	NM_027571.2	1440050	Mus musculus purinergic receptor P2Y, G-protein coupled 12 (P2ry12), mRNA.	NM_027571.2
0	Cant1	NM_001025617.1	5910113	Mus musculus calcium activated nucleotidase 1 (Cant1), transcript variant 2, mRNA.	NM_001025617.1
0	6430527G18Rik	NM_145836.1	5860725	Mus musculus RIKEN cDNA 6430527G18 gene (6430527G18Rik), mRNA.	NM_145836.1
0	Imap38		4570253
0	Tcof1	NM_011552.2	5270563	Mus musculus Treacher Collins Franceschetti syndrome 1, homolog (Tcof1), mRNA.	NM_011552.2
0	Zfp212	NM_145576.1	4480605	Mus musculus Zinc finger protein 212 (Zfp212), mRNA.	NM_145576.1
0	Mfng	NM_008595.2	7320731	Mus musculus MFNG O-fucosylpeptide 3-beta-N-acetylglucosaminyltransferase (Mfng), mRNA.	NM_008595.2
0	Nfatc1	NM_198429.1	70392	Mus musculus nuclear factor of activated T-cells, cytoplasmic, calcineurin-dependent 1 (Nfatc1), transcript variant 2, mRNA.	NM_198429.1
0	Nfatc1	NM_198429.1	450491	Mus musculus nuclear factor of activated T-cells, cytoplasmic, calcineurin-dependent 1 (Nfatc1), transcript variant 2, mRNA.	NM_198429.1
0	Ltb	NM_008518.1	160408	Mus musculus lymphotoxin B (Ltb), mRNA.	NM_008518.1
0	LOC100047800	XM_001478884.1	4290653	PREDICTED: Mus musculus similar to RAP1, GTP-GDP dissociation stimulator 1 (LOC100047800), mRNA.	XM_001478884.1
0	Cggbp1	NM_178647.2	4150392	Mus musculus CGG triplet repeat binding protein 1 (Cggbp1), mRNA.	NM_178647.2
0	Tmem184b	NM_172608.1	3830612	Mus musculus transmembrane protein 184b (Tmem184b), mRNA.	NM_172608.1
0	1110007A13Rik	NM_145955.3	7200491	Mus musculus RIKEN cDNA 1110007A13 gene (1110007A13Rik), mRNA.	NM_145955.3
0	H2-DMb1	NM_010387.2	4900754	Mus musculus histocompatibility 2, class II, locus Mb1 (H2-DMb1), mRNA.	NM_010387.2
0	Arhgap25	NM_175476.3	5890768	Mus musculus Rho GTPase activating protein 25 (Arhgap25), transcript variant 2, mRNA. XM_899325 XM_899332 XM_899339 XM_899344 XM_914946 XM_923470 XM_923471 XM_923481 XM_923488 XM_923492 XM_923496 XM_923499 XM_923504	NM_175476.3
0	Med30	NM_027212.2	3520102	Mus musculus mediator complex subunit 30 (Med30), mRNA.	NM_027212.2
0	Cd55	NM_010016.2	1090064	Mus musculus CD55 antigen (Cd55), mRNA.	NM_010016.2
0	BC031353	NM_153584.1	650619	Mus musculus cDNA sequence BC031353 (BC031353), mRNA.	NM_153584.1
0	Leprotl1	NM_026609.2	4050039	Mus musculus leptin receptor overlapping transcript-like 1 (Leprotl1), mRNA.	NM_026609.2
0	Plp1	NM_011123.2	1780221	Mus musculus proteolipid protein (myelin) 1 (Plp1), mRNA.	NM_011123.2
0	Dnajb1	NM_018808.1	4540020	Mus musculus DnaJ (Hsp40) homolog, subfamily B, member 1 (Dnajb1), mRNA.	NM_018808.1
0	Acss1	NM_080575.1	6200719	Mus musculus acyl-CoA synthetase short-chain family member 1 (Acss1), nuclear gene encoding mitochondrial protein, mRNA.	NM_080575.1
0	Npepl1	NM_213733.1	6560687	Mus musculus aminopeptidase-like 1 (Npepl1), mRNA.	NM_213733.1
0	Nipbl	NM_027707.2	1570541	Mus musculus Nipped-B homolog (Drosophila) (Nipbl), transcript variant A, mRNA.	NM_027707.2
0	Birc2	NM_007465.1	2900450	Mus musculus baculoviral IAP repeat-containing 2 (Birc2), mRNA.	NM_007465.1
0	Birc2	NM_007465.1	4070184	Mus musculus baculoviral IAP repeat-containing 2 (Birc2), mRNA.	NM_007465.1
0	Epc1	NM_007935.1	70474	Mus musculus enhancer of polycomb homolog 1 (Drosophila) (Epc1), transcript variant 1, mRNA.	NM_007935.1
0	Sidt1	NM_198034.2	870156	Mus musculus SID1 transmembrane family, member 1 (Sidt1), mRNA.	NM_198034.2
0	Tle4	NM_011600.2	3800168	Mus musculus transducin-like enhancer of split 4, homolog of Drosophila E(spl) (Tle4), mRNA. XM_924093 XM_924097 XM_924099 XM_924101 XM_924105 XM_924108 XM_924112 XM_924118	NM_011600.2
0	Pik3r1	NM_001077495.1	5050731	Mus musculus phosphatidylinositol 3-kinase, regulatory subunit, polypeptide 1 (p85 alpha) (Pik3r1), transcript variant 2, mRNA.	NM_001077495.1
0	Centd3	NM_139206.1	6020255	Mus musculus centaurin, delta 3 (Centd3), mRNA.	NM_139206.1
0	2610207I05Rik	NM_001031814.1	2600079	Mus musculus RIKEN cDNA 2610207I05 gene (2610207I05Rik), mRNA.	NM_001031814.1
0	Akna	NM_001045514.1	1070703	Mus musculus AT-hook transcription factor (Akna), mRNA.	NM_001045514.1
0	Ifngr2	NM_008338.2	7650338	Mus musculus interferon gamma receptor 2 (Ifngr2), mRNA.	NM_008338.2
0	Prpf8	NM_138659.2	5910202	Mus musculus pre-mRNA processing factor 8 (Prpf8), mRNA.	NM_138659.2
0	Sorl1	NM_011436.3	6960577	Mus musculus sortilin-related receptor, LDLR class A repeats-containing (Sorl1), mRNA.	NM_011436.3
0	Zc3h12d	NM_172785.2	6510142	Mus musculus zinc finger CCCH type containing 12D (Zc3h12d), mRNA.	NM_172785.2
0	Ppp3ca	NM_008913.1	2140528	Mus musculus protein phosphatase 3, catalytic subunit, alpha isoform (Ppp3ca), mRNA.	NM_008913.1
0	Cmtm7	NM_133978.1	1980768	Mus musculus CKLF-like MARVEL transmembrane domain containing 7 (Cmtm7), mRNA.	NM_133978.1
0	Fam169b	NM_001013811.2	3400097	Mus musculus family with sequence similarity 169, member B (Fam169b), mRNA.	NM_001013811.2
0	Cxxc1	NM_028868.3	380187	Mus musculus CXXC finger 1 (PHD domain) (Cxxc1), mRNA.	NM_028868.3
0	Il27ra	NM_016671.2	6620446	Mus musculus interleukin 27 receptor, alpha (Il27ra), mRNA.	NM_016671.2
0	Nola3	NM_025403.2	50736	Mus musculus nucleolar protein family A, member 3 (Nola3), mRNA.	NM_025403.2
0	Pik3r1	NM_001024955.1	3060471	Mus musculus phosphatidylinositol 3-kinase, regulatory subunit, polypeptide 1 (p85 alpha) (Pik3r1), transcript variant 1, mRNA.	NM_001024955.1
0	Swap70	NM_009302.2	4730392	Mus musculus SWA-70 protein (Swap70), mRNA.	NM_009302.2
0	Swap70	NM_009302.2	3310132	Mus musculus SWA-70 protein (Swap70), mRNA.	NM_009302.2
0	Dpp4	NM_010074.2	3060546	Mus musculus dipeptidylpeptidase 4 (Dpp4), mRNA.	NM_010074.2
0	Dgkz	NM_138306.1	6590187	Mus musculus diacylglycerol kinase zeta (Dgkz), mRNA.	NM_138306.1
0	Tnfrsf13c	NM_028075.2	2710520	Mus musculus tumor necrosis factor receptor superfamily, member 13c (Tnfrsf13c), mRNA.	NM_028075.2
0	Parp1	NM_007415.2	5820593	Mus musculus poly (ADP-ribose) polymerase family, member 1 (Parp1), mRNA.	NM_007415.2
0	Elf1	NM_007920.3	3850601	Mus musculus E74-like factor 1 (Elf1), mRNA.	NM_007920.3
0	Pold1	NM_011131.2	5220358	Mus musculus polymerase (DNA directed), delta 1, catalytic subunit (Pold1), mRNA.	NM_011131.2
0	Tcf7	NM_009331.2	3780471	Mus musculus transcription factor 7, T-cell specific (Tcf7), mRNA.	NM_009331.2
0	Pla2g12a	NM_023196.2	1510091	Mus musculus phospholipase A2, group XIIA (Pla2g12a), transcript variant 1, mRNA.	NM_023196.2
0	LOC100045877	XR_032069.1	3120037	PREDICTED: Mus musculus similar to Centaurin, beta 1 (LOC100045877), misc RNA.	XR_032069.1
0	5830434P21Rik	NM_172661.2	670470	Mus musculus RIKEN cDNA 5830434P21 gene (5830434P21Rik), mRNA.	NM_172661.2
0	Tgfbr1	NM_009370.2	3850017	Mus musculus transforming growth factor, beta receptor I (Tgfbr1), mRNA.	NM_009370.2
0	LOC677205	XR_034818.1	1170438	PREDICTED: Mus musculus similar to DEAD (Asp-Glu-Ala-Asp) box polypeptide 18 (LOC677205), misc RNA.	XR_034818.1
0	Scd1	NM_009127.3	3890274	Mus musculus stearoyl-Coenzyme A desaturase 1 (Scd1), mRNA.	NM_009127.3
0	Blk	NM_007549.2	3290279	Mus musculus B lymphoid kinase (Blk), mRNA.	NM_007549.2
0	Blk	NM_007549.2	3140491	Mus musculus B lymphoid kinase (Blk), mRNA.	NM_007549.2
0	Heatr1	NM_144835.4	1510014	Mus musculus HEAT repeat containing 1 (Heatr1), mRNA.	NM_144835.4
0	Arhgef6	NM_152801.1	5260035	Mus musculus Rac/Cdc42 guanine nucleotide exchange factor (GEF) 6 (Arhgef6), mRNA.	NM_152801.1
0	Rbm5	NM_148930.2	50368	Mus musculus RNA binding motif protein 5 (Rbm5), mRNA.	NM_148930.2
0	Rbm5	NM_148930.2	7400110	Mus musculus RNA binding motif protein 5 (Rbm5), mRNA.	NM_148930.2
0	Rassf3	NM_138956.3	6980750	Mus musculus Ras association (RalGDS/AF-6) domain family member 3 (Rassf3), mRNA.	NM_138956.3
0	LOC100047393	XM_001478170.1	4280592	PREDICTED: Mus musculus similar to Amyloid beta precursor protein binding protein 1 (LOC100047393), mRNA.	XM_001478170.1
0	Bcl6	NM_009744.3	870707	Mus musculus B-cell leukemia/lymphoma 6 (Bcl6), mRNA.	NM_009744.3
0	Cep120	NM_178686.3	6940528	Mus musculus centrosomal protein 120 (Cep120), mRNA.	NM_178686.3
0	Rhbdl2	NM_183163.2	2970307	Mus musculus rhomboid, veinlet-like 2 (Drosophila) (Rhbdl2), mRNA.	NM_183163.2
0	2500003M10Rik	NM_023215.5	160008	Mus musculus RIKEN cDNA 2500003M10 gene (2500003M10Rik), mRNA.	NM_023215.5
0	Cd19	NM_009844.1	6480746	Mus musculus CD19 antigen (Cd19), mRNA.	NM_009844.1
0	Araf	NM_009703.1	6020474	Mus musculus v-raf murine sarcoma 3611 viral oncogene homolog (Araf), mRNA.	NM_009703.1
0	Cd37	NM_007645.2	5050431	Mus musculus CD37 antigen (Cd37), mRNA.	NM_007645.2
0	Sipa1l1	NM_172579.1	6760661	Mus musculus signal-induced proliferation-associated 1 like 1 (Sipa1l1), mRNA.	NM_172579.1
0	4632417K18Rik	NM_026640.2	1780279	Mus musculus RIKEN cDNA 4632417K18 gene (4632417K18Rik), mRNA.	NM_026640.2
0	Lemd2	NM_146075.1	2470528	Mus musculus LEM domain containing 2 (Lemd2), mRNA.	NM_146075.1
0	Zxda	NR_003292.1	7050673	Mus musculus zinc finger, X-linked, duplicated A (Zxda), non-coding RNA.	NR_003292.1
0	Rin3	NM_177620.3	1990204	Mus musculus Ras and Rab interactor 3 (Rin3), mRNA.	NM_177620.3
0	H2-DMb2	NM_010388.2	3450482	Mus musculus histocompatibility 2, class II, locus Mb2 (H2-DMb2), mRNA.	NM_010388.2
0	Xlr4a	NM_001081642.1	5870021	Mus musculus X-linked lymphocyte-regulated 4A (Xlr4a), mRNA. XM_985903 XM_985942 XM_985977 XM_988796 XM_988827 XM_988867 XM_988909 XM_988942 XM_988983	NM_001081642.1
0	Ddx21	NM_019553.2	650528	Mus musculus DEAD (Asp-Glu-Ala-Asp) box polypeptide 21 (Ddx21), mRNA.	NM_019553.2
0	4921505C17Rik	NM_030168.2	2450717	Mus musculus RIKEN cDNA 4921505C17 gene (4921505C17Rik), mRNA.	NM_030168.2
0	2410018C17Rik	NM_178390.2	6280630	Mus musculus RIKEN cDNA 2410018C17 gene (2410018C17Rik), mRNA.	NM_178390.2
0	Srpk1	NM_016795.3	610358	Mus musculus serine/arginine-rich protein specific kinase 1 (Srpk1), mRNA.	NM_016795.3
0	Exosc7	NM_001081188.1	6520192	Mus musculus exosome component 7 (Exosc7), mRNA.	NM_001081188.1
0	A130092J06Rik	NM_175511.4	770669	Mus musculus RIKEN cDNA A130092J06 gene (A130092J06Rik), mRNA.	NM_175511.4
0	Ptprc	NM_011210.2	1230541	Mus musculus protein tyrosine phosphatase, receptor type, C (Ptprc), mRNA.	NM_011210.2
0	Snrpg	NM_026506.1	6350484	Mus musculus small nuclear ribonucleoprotein polypeptide G (Snrpg), mRNA.	NM_026506.1
0	Ccdc92	NM_144819.2	670446	Mus musculus coiled-coil domain containing 92 (Ccdc92), mRNA.	NM_144819.2
0	Eif1b	NM_026892.1	5130754	Mus musculus eukaryotic translation initiation factor 1B (Eif1b), mRNA.	NM_026892.1
0	Ywhaq	NM_011739.2	5890274	Mus musculus tyrosine 3-monooxygenase/tryptophan 5-monooxygenase activation protein, theta polypeptide (Ywhaq), mRNA.	NM_011739.2
0	Cd6	NM_009852.3	1440681	Mus musculus CD6 antigen (Cd6), transcript variant 2, mRNA.	NM_009852.3
0	Ephx1	NM_010145.2	4280402	Mus musculus epoxide hydrolase 1, microsomal (Ephx1), mRNA.	NM_010145.2
0	Tec	NM_013689.4	2350270	Mus musculus cytoplasmic tyrosine kinase, Dscr28C related (Drosophila) (Tec), mRNA.	NM_013689.4
0	Terf2ip	NM_020584.1	510433	Mus musculus telomeric repeat binding factor 2, interacting protein (Terf2ip), mRNA.	NM_020584.1
0	Abi3		6450687
0	Peli1	NM_023324.2	6330091	Mus musculus pellino 1 (Peli1), mRNA.	NM_023324.2
0	Calm2	NM_007589.4	5090176	Mus musculus calmodulin 2 (Calm2), mRNA.	NM_007589.4
0	Rasgrp1	NM_011246.2	5860296	Mus musculus RAS guanyl releasing protein 1 (Rasgrp1), mRNA.	NM_011246.2
0	Erdr1	NM_133362.2	4880187	Mus musculus erythroid differentiation regulator 1 (Erdr1), mRNA.	NM_133362.2
0	BC039093	XM_131700.4	1820215		XM_131700.4
0	Casc3	NM_138660.1	4730332	Mus musculus cancer susceptibility candidate 3 (Casc3), mRNA.	NM_138660.1
0	Pdcd2	NM_008799.2	3840348	Mus musculus programmed cell death 2 (Pdcd2), mRNA.	NM_008799.2
0	Impdh2		4260639
0	Slc35b3	NM_134060.2	4010626	Mus musculus solute carrier family 35, member B3 (Slc35b3), mRNA.	NM_134060.2
0	Slc35b3	NM_134060.2	580341	Mus musculus solute carrier family 35, member B3 (Slc35b3), mRNA.	NM_134060.2
0	2810485I05Rik	NM_176836.3	5130255	Mus musculus RIKEN cDNA 2810485I05 gene (2810485I05Rik), mRNA.	NM_176836.3
0	Ttc13	XM_358379.1	3800537		XM_358379.1
0	Tcf7	NM_009331.3	4390180	Mus musculus transcription factor 7, T-cell specific (Tcf7), mRNA.	NM_009331.3
0	Morc3	NM_001045529.1	990008	Mus musculus microrchidia 3 (Morc3), mRNA. XM_978468 XM_978538 XM_978584 XM_978615	NM_001045529.1
0	3300001P08Rik	NM_026313.1	5570541	Mus musculus RIKEN cDNA 3300001P08 gene (3300001P08Rik), mRNA.	NM_026313.1
0	3300001P08Rik	NM_026313.1	5560209	Mus musculus RIKEN cDNA 3300001P08 gene (3300001P08Rik), mRNA.	NM_026313.1
0	3300001P08Rik	NM_026313.1	5700343	Mus musculus RIKEN cDNA 3300001P08 gene (3300001P08Rik), mRNA.	NM_026313.1
0	Il1b		3420754
0	Gng11	NM_025331.2	7050167	Mus musculus guanine nucleotide binding protein (G protein), gamma 11 (Gng11), mRNA.	NM_025331.2
0	Rab3gap1	NM_178690.3	6580301	Mus musculus RAB3 GTPase activating protein subunit 1 (Rab3gap1), mRNA.	NM_178690.3
0	Setx	NM_198033.2	6270564	Mus musculus senataxin (Setx), mRNA.	NM_198033.2
0	Vpreb3	NM_009514.4	4900500	Mus musculus pre-B lymphocyte gene 3 (Vpreb3), mRNA.	NM_009514.4
0	Clec2d	NM_053109.2	7570181	Mus musculus C-type lectin domain family 2, member d (Clec2d), mRNA.	NM_053109.2
0	BC006779		6420170
0	Rnase6	NM_030098.1	430703	Mus musculus ribonuclease, RNase A family, 6 (Rnase6), mRNA.	NM_030098.1
0	Srrm2	NM_175229.3	3420273	Mus musculus serine/arginine repetitive matrix 2 (Srrm2), mRNA.	NM_175229.3
0	Slmap	NM_032008.3	6270544	Mus musculus sarcolemma associated protein (Slmap), mRNA.	NM_032008.3
0	Hexb	NM_010422.1	1940669	Mus musculus hexosaminidase B (Hexb), mRNA.	NM_010422.1
0	Sh3kbp1	NM_021389.3	1690376	Mus musculus SH3-domain kinase binding protein 1 (Sh3kbp1), mRNA.	NM_021389.3
0	Sh3kbp1	NM_021389.3	520762	Mus musculus SH3-domain kinase binding protein 1 (Sh3kbp1), mRNA.	NM_021389.3
0	Parp2	NM_009632.2	5310132	Mus musculus poly (ADP-ribose) polymerase family, member 2 (Parp2), mRNA.	NM_009632.2
0	Pou2af1	NM_011136.2	1690392	Mus musculus POU domain, class 2, associating factor 1 (Pou2af1), mRNA.	NM_011136.2
0	Mybbp1a	NM_016776.2	1090524	Mus musculus MYB binding protein (P160) 1a (Mybbp1a), mRNA.	NM_016776.2
0	Nfkb1	NM_008689.2	4180669	Mus musculus nuclear factor of kappa light polypeptide gene enhancer in B-cells 1, p105 (Nfkb1), mRNA.	NM_008689.2
0	2610528O22Rik		3710687
0	Gmip	NM_198101.1	1940739	Mus musculus Gem-interacting protein (Gmip), mRNA.	NM_198101.1
0	Gmip	NM_198101.1	3400114	Mus musculus Gem-interacting protein (Gmip), mRNA.	NM_198101.1
0	Fchsd2	NM_199012.1	5260079	Mus musculus FCH and double SH3 domains 2 (Fchsd2), mRNA.	NM_199012.1
0	Txndc15	NM_175150.3	3890176	Mus musculus thioredoxin domain containing 15 (Txndc15), mRNA.	NM_175150.3
0	Mrpl24	NM_026591.1	2340524	Mus musculus mitochondrial ribosomal protein L24 (Mrpl24), mRNA.	NM_026591.1
0	Prkcb	NM_008855.2	3440646	Mus musculus protein kinase C, beta (Prkcb), mRNA.	NM_008855.2
0	Tlk1	NM_172664.2	3400307	Mus musculus tousled-like kinase 1 (Tlk1), mRNA. XM_001002220 XM_982936 XM_982971 XM_983010 XM_983048 XM_983091 XM_983131	NM_172664.2
0	Rnf144a	NM_080563.3	5690609	Mus musculus ring finger protein 144A (Rnf144a), transcript variant 2, mRNA.	NM_080563.3
0	Rab2a	NM_021518.3	3190735	Mus musculus RAB2A, member RAS oncogene family (Rab2a), mRNA.	NM_021518.3
0	2610101N10Rik	NM_026476.1	3830707	Mus musculus RIKEN cDNA 2610101N10 gene (2610101N10Rik), mRNA.	NM_026476.1
0	Elmo1	NM_198093.2	6760228	Mus musculus engulfment and cell motility 1, ced-12 homolog (C. elegans) (Elmo1), transcript variant 2, mRNA.	NM_198093.2
0	Ebi2	NM_183031.1	2600377		NM_183031.1
0	Xist	NR_001463.2	3130192	Mus musculus inactive X specific transcripts (Xist) on chromosome X.	NR_001463.2
0	Csf3r	NM_007782.1	5900259	Mus musculus colony stimulating factor 3 receptor (granulocyte) (Csf3r), mRNA.	NM_007782.1
0	Fnta	NM_008033.2	5960133	Mus musculus farnesyltransferase, CAAX box, alpha (Fnta), mRNA.	NM_008033.2
0	BC017643	NM_144832.1	240487	Mus musculus cDNA sequence BC017643 (BC017643), mRNA.	NM_144832.1
0	Camta2	NM_178116.3	4760129	Mus musculus calmodulin binding transcription activator 2 (Camta2), mRNA.	NM_178116.3
0	Icam2	NM_010494.1	7510452	Mus musculus intercellular adhesion molecule 2 (Icam2), mRNA.	NM_010494.1
0	Il16	NM_010551.3	2760427	Mus musculus interleukin 16 (Il16), mRNA.	NM_010551.3
0	Hsf1	NM_008296.2	6510689	Mus musculus heat shock factor 1 (Hsf1), mRNA.	NM_008296.2
0	Tmod3	NM_016963.2	990692	Mus musculus tropomodulin 3 (Tmod3), mRNA.	NM_016963.2
0	Mbp	NM_001025245.1	2810288	Mus musculus myelin basic protein (Mbp), transcript variant 8, mRNA.	NM_001025245.1
0	H2-Oa	NM_008206.1	730075	Mus musculus histocompatibility 2, O region alpha locus (H2-Oa), mRNA.	NM_008206.1
0	Bcl11a	NM_016707.2	460692	Mus musculus B-cell CLL/lymphoma 11A (zinc finger protein) (Bcl11a), mRNA.	NM_016707.2
0	Brd2	NM_001025387.2	7610722	Mus musculus bromodomain containing 2 (Brd2), transcript variant 2, mRNA.	NM_001025387.2
0	Prr14	NM_145589.2	5810280	Mus musculus proline rich 14 (Prr14), mRNA.	NM_145589.2
0	Bach2	NM_007521.2	3460142	Mus musculus BTB and CNC homology 2 (Bach2), mRNA.	NM_007521.2
0	Ciita	NM_007575.2	2630463	Mus musculus class II transactivator (Ciita), mRNA.	NM_007575.2
0	Cd19	NM_009844.2	6280037	Mus musculus CD19 antigen (Cd19), mRNA.	NM_009844.2
0	Sart3	NM_016926.1	1660661	Mus musculus squamous cell carcinoma antigen recognized by T-cells 3 (Sart3), mRNA.	NM_016926.1
0	Setd1b	NM_001040398.1	5090678	Mus musculus SET domain containing 1B (Setd1b), mRNA.	NM_001040398.1
0	2310037I24Rik	NM_133714.2	2940152	Mus musculus RIKEN cDNA 2310037I24 gene (2310037I24Rik), mRNA.	NM_133714.2
0	Hdgfrp2	NM_008233.2	6620692	Mus musculus hepatoma-derived growth factor, related protein 2 (Hdgfrp2), mRNA.	NM_008233.2
0	B3gnt8	NM_146184.4	4780047	Mus musculus UDP-GlcNAc:betaGal beta-1,3-N-acetylglucosaminyltransferase 8 (B3gnt8), transcript variant 1, mRNA.	NM_146184.4
0	Crebl1	NM_017406.2	2970224	Mus musculus cAMP responsive element binding protein-like 1 (Crebl1), mRNA.	NM_017406.2
0	Appbp1	NM_144931.1	150021	Mus musculus amyloid beta precursor protein binding protein 1 (Appbp1), mRNA.	NM_144931.1
0	Anp32a	NM_009672.2	1090142	Mus musculus acidic (leucine-rich) nuclear phosphoprotein 32 family, member A (Anp32a), mRNA.	NM_009672.2
0	Irf3	NM_016849.3	4280193	Mus musculus interferon regulatory factor 3 (Irf3), mRNA.	NM_016849.3
0	Fgd2	NM_013710.3	5900440	Mus musculus FYVE, RhoGEF and PH domain containing 2 (Fgd2), mRNA.	NM_013710.3
0	Sf3a3	NM_029157.3	4230050	Mus musculus splicing factor 3a, subunit 3 (Sf3a3), mRNA. XM_983572 XM_992567 XM_992590 XM_992606	NM_029157.3
0	Map3k1	NM_011945.2	1030170	Mus musculus mitogen-activated protein kinase kinase kinase 1 (Map3k1), mRNA.	NM_011945.2
0	Tcf4	NM_013685.2	7550360	Mus musculus transcription factor 4 (Tcf4), transcript variant 1, mRNA.	NM_013685.2
0	Ormdl3	NM_025661.3	4390564	Mus musculus ORM1-like 3 (S. cerevisiae) (Ormdl3), mRNA.	NM_025661.3
0	Ccdc56	NM_026618.1	4210753	Mus musculus coiled-coil domain containing 56 (Ccdc56), mRNA.	NM_026618.1
0	Zfc3h1	NM_001033261.2	5340639	Mus musculus zinc finger, C3H1-type containing (Zfc3h1), mRNA. XM_925322	NM_001033261.2
0	Hmgn1	NM_008251.3	1260274	Mus musculus high mobility group nucleosomal binding domain 1 (Hmgn1), mRNA.	NM_008251.3
0	Fam102a	NM_153560.4	7380241	Mus musculus family with sequence similarity 102, member A (Fam102a), mRNA.	NM_153560.4
0	Cybasc3	NM_201351.1	6370739	Mus musculus cytochrome b, ascorbate dependent 3 (Cybasc3), mRNA.	NM_201351.1
0	Fcer2a	NM_013517.1	2750706	Mus musculus Fc receptor, IgE, low affinity II, alpha polypeptide (Fcer2a), mRNA.	NM_013517.1
0	Ubqln1	NM_026842.3	6980019	Mus musculus ubiquilin 1 (Ubqln1), transcript variant 1, mRNA.	NM_026842.3
0	H2-Ob	NM_010389.3	6760167	Mus musculus histocompatibility 2, O region beta locus (H2-Ob), mRNA.	NM_010389.3
0	Hdac2	NM_008229.1	3780092		NM_008229.1
0	Cd22	NM_009845.2	940504	Mus musculus CD22 antigen (Cd22), transcript variant 2, mRNA.	NM_009845.2
0	Tspan32	NM_020286.2	830377	Mus musculus tetraspanin 32 (Tspan32), mRNA.	NM_020286.2
0	Clk1	NM_009905.1	2190220		NM_009905.1
0	Dgka	NM_016811.2	3940672	Mus musculus diacylglycerol kinase, alpha (Dgka), mRNA.	NM_016811.2
0	Dgka	NM_016811.2	50286	Mus musculus diacylglycerol kinase, alpha (Dgka), mRNA.	NM_016811.2
0	Mat2a	NM_145569.2	1580187	Mus musculus methionine adenosyltransferase II, alpha (Mat2a), mRNA.	NM_145569.2
0	Bclaf1	NM_001025393.1	1780253	Mus musculus BCL2-associated transcription factor 1 (Bclaf1), transcript variant 3, mRNA.	NM_001025393.1
0	Arhgef1	NM_008488.1	5340754	Mus musculus Rho guanine nucleotide exchange factor (GEF) 1 (Arhgef1), mRNA.	NM_008488.1
0	Cdk2	NM_183417.2	630446	Mus musculus cyclin-dependent kinase 2 (Cdk2), transcript variant 1, mRNA.	NM_183417.2
0	Ptpn6	NM_013545.2	2810541	Mus musculus protein tyrosine phosphatase, non-receptor type 6 (Ptpn6), transcript variant 1, mRNA.	NM_013545.2
0	Cxcr5	NM_007551.2	1470408	Mus musculus chemochine (C-X-C motif) receptor 5 (Cxcr5), mRNA.	NM_007551.2
0	Cxcr5	NM_007551.2	50091	Mus musculus chemochine (C-X-C motif) receptor 5 (Cxcr5), mRNA.	NM_007551.2
0	LOC100047815	XM_001478920.1	1340553	PREDICTED: Mus musculus similar to CD79A antigen (immunoglobulin-associated alpha) (LOC100047815), mRNA.	XM_001478920.1
0	Tpr	NM_133780.2	4040044	Mus musculus translocated promoter region (Tpr), mRNA.	NM_133780.2
0	4933439C20Rik	NM_001004146.1	1070341	Mus musculus RIKEN cDNA 4933439C20 gene (4933439C20Rik), mRNA.	NM_001004146.1
0	LOC100045617	XM_001474613.1	6200376	PREDICTED: Mus musculus similar to Eukaryotic translation initiation factor 4A2 (LOC100045617), mRNA.	XM_001474613.1
0	Ccr7	NM_007719.2	2570291	Mus musculus chemokine (C-C motif) receptor 7 (Ccr7), mRNA.	NM_007719.2
0	Hnrnph1	NM_021510.2	430369	Mus musculus heterogeneous nuclear ribonucleoprotein H1 (Hnrnph1), mRNA.	NM_021510.2
0	Csnk1g3	NM_152809.2	4880600	Mus musculus casein kinase 1, gamma 3 (Csnk1g3), mRNA.	NM_152809.2
0	Nrm	NM_134122.2	1410615	Mus musculus nurim (nuclear envelope membrane protein) (Nrm), mRNA.	NM_134122.2
0	Nrgn	NM_022029.2	4570189	Mus musculus neurogranin (Nrgn), mRNA.	NM_022029.2
0	Rgl2	NM_009059.2	5090543	Mus musculus ral guanine nucleotide dissociation stimulator-like 2 (Rgl2), mRNA.	NM_009059.2
0	Prpf19	NM_134129.2	7050072	Mus musculus PRP19/PSO4 pre-mRNA processing factor 19 homolog (S. cerevisiae) (Prpf19), mRNA.	NM_134129.2
0	Casp2	NM_007610.1	6060025	Mus musculus caspase 2 (Casp2), mRNA.	NM_007610.1
0	Nisch	NM_022656.2	6760706	Mus musculus nischarin (Nisch), mRNA.	NM_022656.2
0	Elovl5	NM_134255.2	4150184	Mus musculus ELOVL family member 5, elongation of long chain fatty acids (yeast) (Elovl5), mRNA.	NM_134255.2
0	Pank4	NM_172990.2	1740500	Mus musculus pantothenate kinase 4 (Pank4), mRNA.	NM_172990.2
0	Zfp263	NM_148924.2	1440270	Mus musculus zinc finger protein 263 (Zfp263), mRNA.	NM_148924.2
0	Ppp4c	NM_019674.3	6270735	Mus musculus protein phosphatase 4, catalytic subunit (Ppp4c), mRNA.	NM_019674.3
0	A430107D22Rik	NM_178785.3	670050	Mus musculus RIKEN cDNA A430107D22 gene (A430107D22Rik), mRNA.	NM_178785.3
0	G3bp1	NM_013716.2	7040259	Mus musculus Ras-GTPase-activating protein SH3-domain binding protein 1 (G3bp1), mRNA.	NM_013716.2
0	Ccr6	NM_009835.2	1010132	Mus musculus chemokine (C-C motif) receptor 6 (Ccr6), mRNA.	NM_009835.2
0	Hhex	NM_008245.3	450736	Mus musculus hematopoietically expressed homeobox (Hhex), mRNA.	NM_008245.3
0	Cd27	NM_001033126.2	4810204	Mus musculus CD27 antigen (Cd27), transcript variant 1, mRNA.	NM_001033126.2
0	Ddx3y	NM_012008.1	6510477	Mus musculus DEAD (Asp-Glu-Ala-Asp) box polypeptide 3, Y-linked (Ddx3y), mRNA.	NM_012008.1
1	Ift140	NM_134126.2	5290204	Mus musculus intraflagellar transport 140 homolog (Chlamydomonas) (Ift140), mRNA.	NM_134126.2
1	Ift140	NM_134126.2	6350161	Mus musculus intraflagellar transport 140 homolog (Chlamydomonas) (Ift140), mRNA.	NM_134126.2
1	Iscu	NM_025526.3	4640600	Mus musculus IscU iron-sulfur cluster scaffold homolog (E. coli) (Iscu), mRNA.	NM_025526.3
1	2810453I06Rik	NM_026050.1	6940114	Mus musculus RIKEN cDNA 2810453I06 gene (2810453I06Rik), mRNA.	NM_026050.1
1	2810453I06Rik	NM_026050.1	3370367	Mus musculus RIKEN cDNA 2810453I06 gene (2810453I06Rik), mRNA.	NM_026050.1
1	Paqr9	NM_198414.2	650731	Mus musculus progestin and adipoQ receptor family member IX (Paqr9), mRNA.	NM_198414.2
1	Paqr9	NM_198414.2	3440739	Mus musculus progestin and adipoQ receptor family member IX (Paqr9), mRNA.	NM_198414.2
1	2014-03-02	NM_145486.4	5860653	Mus musculus membrane-associated ring finger (C3HC4) 2 (March2), mRNA.	NM_145486.4
1	2014-03-02	NM_145486.2	2490630	Mus musculus membrane-associated ring finger (C3HC4) 2 (March2), mRNA.	NM_145486.2
1	Sh3glb1	NM_019464.2	2680184	Mus musculus SH3-domain GRB2-like B1 (endophilin) (Sh3glb1), mRNA.	NM_019464.2
1	1810027O10Rik	NM_026982.1	4560148	Mus musculus RIKEN cDNA 1810027O10 gene (1810027O10Rik), mRNA. XM_109683 XM_909001	NM_026982.1
1	LOC100046746	XM_001476743.1	3140669	PREDICTED: Mus musculus similar to SMAP1 (LOC100046746), mRNA.	XM_001476743.1
1	Plekhf2	NM_175175.3	2120707	Mus musculus pleckstrin homology domain containing, family F (with FYVE domain) member 2 (Plekhf2), mRNA.	NM_175175.3
1	Ube2l6	NM_019949.1	6350114	Mus musculus ubiquitin-conjugating enzyme E2L 6 (Ube2l6), mRNA.	NM_019949.1
1	Actb	NM_007393.3	2680722	Mus musculus actin, beta (Actb), mRNA.	NM_007393.3
1	Gabarapl2	NM_026693.2	5910189	Mus musculus gamma-aminobutyric acid (GABA-A) receptor-associated protein-like 2 (Gabarapl2), mRNA.	NM_026693.2
1	Prdx2	NM_011563.4	4780523	Mus musculus peroxiredoxin 2 (Prdx2), mRNA.	NM_011563.4
1	Rod1	NM_144904.1	6100121	Mus musculus ROD1 regulator of differentiation 1 (S. pombe) (Rod1), transcript variant 1, mRNA.	NM_144904.1
1	Kcnc4	NM_145922.2	4010465	Mus musculus potassium voltage gated channel, Shaw-related subfamily, member 4 (Kcnc4), mRNA.	NM_145922.2
1	Adipor1	NM_028320.3	4560373	Mus musculus adiponectin receptor 1 (Adipor1), mRNA.	NM_028320.3
1	4933404M02Rik	NM_025744.2	780653	Mus musculus RIKEN cDNA 4933404M02 gene (4933404M02Rik), mRNA.	NM_025744.2
1	Bola3	NM_175277.2	1430176	Mus musculus bolA-like 3 (E. coli) (Bola3), mRNA.	NM_175277.2
1	Cdr2	NM_007672.1	3420037	Mus musculus cerebellar degeneration-related 2 (Cdr2), mRNA.	NM_007672.1
1	BC022224	NM_177564.4	2710114	Mus musculus cDNA sequence BC022224 (BC022224), mRNA.	NM_177564.4
1	Fis1	NM_025562.1	1190670	Mus musculus fission 1 (mitochondrial outer membrane) homolog (yeast) (Fis1), mRNA.	NM_025562.1
1	Fis1	NM_025562.1	4890750	Mus musculus fission 1 (mitochondrial outer membrane) homolog (yeast) (Fis1), mRNA.	NM_025562.1
1	Ghitm	NM_078478.3	1770044	Mus musculus growth hormone inducible transmembrane protein (Ghitm), mRNA.	NM_078478.3
1	Trim59	NM_025863.2	7570196	Mus musculus tripartite motif-containing 59 (Trim59), mRNA.	NM_025863.2
1	Wdr40a	NM_026893.2	1190221	Mus musculus WD repeat domain 40A (Wdr40a), mRNA.	NM_026893.2
1	Rnf11	NM_013876.3	5270102	Mus musculus ring finger protein 11 (Rnf11), mRNA.	NM_013876.3
1	Rnf11	NM_013876.3	5090500	Mus musculus ring finger protein 11 (Rnf11), mRNA.	NM_013876.3
1	Psme3	NM_011192.3	2940097	Mus musculus proteaseome (prosome, macropain) 28 subunit, 3 (Psme3), mRNA.	NM_011192.3
1	LOC100048331	XR_034509.1	5690181	PREDICTED: Mus musculus similar to DnaJ (Hsp40) homolog, subfamily A, member 4 (LOC100048331), misc RNA.	XR_034509.1
1	Aldh1a1	NM_013467.3	5810470	Mus musculus aldehyde dehydrogenase family 1, subfamily A1 (Aldh1a1), mRNA.	NM_013467.3
1	Anp32e	NM_023210.3	5080093	Mus musculus acidic (leucine-rich) nuclear phosphoprotein 32 family, member E (Anp32e), mRNA.	NM_023210.3
1	LOC100045697	XR_031796.1	2340520	PREDICTED: Mus musculus similar to ornithine decarboxylase antizyme (LOC100045697), misc RNA.	XR_031796.1
1	Dazap2	NM_011873.2	2030576	Mus musculus DAZ associated protein 2 (Dazap2), mRNA.	NM_011873.2
1	Diap3	NM_019670.1	4830386	Mus musculus diaphanous homolog 3 (Drosophila) (Diap3), mRNA.	NM_019670.1
1	2310016E02Rik	NM_024460.3	4060056	Mus musculus RIKEN cDNA 2310016E02 gene (2310016E02Rik), transcript variant 1, mRNA.	NM_024460.3
1	Grina	NM_023168.3	2140753	Mus musculus glutamate receptor, ionotropic, N-methyl D-aspartate-associated protein 1 (glutamate binding) (Grina), mRNA.	NM_023168.3
1	Yod1	NM_178691.3	240195	Mus musculus YOD1 OTU deubiquitinating enzyme 1 homologue (S. cerevisiae) (Yod1), mRNA.	NM_178691.3
1	Riok3	NM_024182.4	5960348	Mus musculus RIO kinase 3 (yeast) (Riok3), mRNA.	NM_024182.4
1	Riok3	NM_024182.4	4290411	Mus musculus RIO kinase 3 (yeast) (Riok3), mRNA.	NM_024182.4
1	Actb	NM_007393.1	780386	Mus musculus actin, beta, cytoplasmic (Actb), mRNA.	NM_007393.1
1	Sertad2	NM_021372.2	6370019	Mus musculus SERTA domain containing 2 (Sertad2), transcript variant 1, mRNA.	NM_021372.2
1	Cript	NM_019936.1	4860035	Mus musculus cysteine-rich PDZ-binding protein (Cript), mRNA.	NM_019936.1
1	Serbp1	NM_025814.1	380184	Mus musculus Serpine1 mRNA binding protein 1 (Serbp1), mRNA.	NM_025814.1
1	AW146242	NM_146168.1	1230630	Mus musculus expressed sequence AW146242 (AW146242), mRNA.	NM_146168.1
1	Syradb	NM_172656.5	3390687	Mus musculus STE20-related kinase adaptor beta (Syradb), mRNA.	NM_172656.5
1	Bzrpl1	NM_027292.2	380494	Mus musculus benzodiazapine receptor, peripheral-like 1 (Bzrpl1), mRNA.	NM_027292.2
1	Bnip3l	NM_009761.2	3390053	Mus musculus BCL2/adenovirus E1B interacting protein 3-like (Bnip3l), mRNA.	NM_009761.2
1	Wipi1	NM_145940.2	60598	Mus musculus WD repeat domain, phosphoinositide interacting 1 (Wipi1), mRNA.	NM_145940.2
1	Wipi1	NM_145940.2	1030523	Mus musculus WD repeat domain, phosphoinositide interacting 1 (Wipi1), mRNA.	NM_145940.2
1	Ube2o	NM_173755.3	4290647	Mus musculus ubiquitin-conjugating enzyme E2O (Ube2o), mRNA.	NM_173755.3
1	G3bp2	NM_001080794.1	1940093	Mus musculus GTPase activating protein (SH3 domain) binding protein 2 (G3bp2), transcript variant 2, mRNA.	NM_001080794.1
1	Pabpc1	NM_008774.2	5290403	Mus musculus poly A binding protein, cytoplasmic 1 (Pabpc1), mRNA.	NM_008774.2
1	LOC380691	XM_354602.1	160626		XM_354602.1
1	Ezh2	NM_007971.1	1300035	Mus musculus enhancer of zeste homolog 2 (Drosophila) (Ezh2), mRNA.	NM_007971.1
1	Hbq1	NM_175000.2	6980739	Mus musculus hemoglobin, theta 1 (Hbq1), mRNA.	NM_175000.2
1	Tfdp2	NM_178667.3	2480154	Mus musculus transcription factor Dp 2 (Tfdp2), mRNA.	NM_178667.3
1	Pip4k2a	NM_008845.4	3140678	Mus musculus phosphatidylinositol-5-phosphate 4-kinase, type II, alpha (Pip4k2a), mRNA.	NM_008845.4
1	Lmo2	NM_008505.3	7570537	Mus musculus LIM domain only 2 (Lmo2), mRNA.	NM_008505.3
1	Ptp4a3	NM_008975.2	3140328	Mus musculus protein tyrosine phosphatase 4a3 (Ptp4a3), mRNA.	NM_008975.2
1	Gnas	NM_001077510.1	7160343	Mus musculus GNAS (guanine nucleotide binding protein, alpha stimulating) complex locus (Gnas), transcript variant 8, mRNA.	NM_001077510.1
1	Klf16	NM_078477.1	2470070	Mus musculus Kruppel-like factor 16 (Klf16), mRNA.	NM_078477.1
1	Rnf10	NM_016698.1	510341	Mus musculus ring finger protein 10 (Rnf10), mRNA.	NM_016698.1
1	Otud5	NM_138604.2	5550553	Mus musculus OTU domain containing 5 (Otud5), mRNA.	NM_138604.2
1	Ypel3	NM_025347.2	7100725	Mus musculus yippee-like 3 (Drosophila) (Ypel3), mRNA.	NM_025347.2
1	Fech	NM_007998.5	6620689	Mus musculus ferrochelatase (Fech), mRNA.	NM_007998.5
1	Snca	NM_009221.2	5130202	Mus musculus synuclein, alpha (Snca), transcript variant 2, mRNA.	NM_009221.2
1	Snca	NM_009221.2	730372	Mus musculus synuclein, alpha (Snca), transcript variant 2, mRNA.	NM_009221.2
1	Spop	NM_025287.2	540673	Mus musculus speckle-type POZ protein (Spop), mRNA.	NM_025287.2
1	Slc25a37	NM_026331.3	2320553	Mus musculus solute carrier family 25, member 37 (Slc25a37), nuclear gene encoding mitochondrial protein, mRNA.	NM_026331.3
1	5730593F17Rik	NM_172543.2	4590102	Mus musculus RIKEN cDNA 5730593F17 gene (5730593F17Rik), mRNA.	NM_172543.2
1	Cript	NM_019936.2	1090450	Mus musculus cysteine-rich PDZ-binding protein (Cript), mRNA.	NM_019936.2
1	Slc25a39	NM_026542.1	2750753	Mus musculus solute carrier family 25, member 39 (Slc25a39), mRNA.	NM_026542.1
1	Siah1a	NM_009172.1	5900445	Mus musculus seven in absentia 1A (Siah1a), mRNA.	NM_009172.1
1	Rfx2	NM_009056.1	990100	Mus musculus regulatory factor X, 2 (influences HLA class II expression) (Rfx2), mRNA.	NM_009056.1
1	Drctnnb1a		6290132
1	Slc4a1	NM_011403.1	1230435	Mus musculus solute carrier family 4 (anion exchanger), member 1 (Slc4a1), mRNA.	NM_011403.1
1	Isg20	NM_020583.4	540411	Mus musculus interferon-stimulated protein (Isg20), mRNA.	NM_020583.4
1	Plec1	NM_201392.1	3370441	Mus musculus plectin 1 (Plec1), transcript variant 9, mRNA.	NM_201392.1
1	Immp2l	NM_053122.3	7210129	Mus musculus IMP2 inner mitochondrial membrane peptidase-like (S. cerevisiae) (Immp2l), nuclear gene encoding mitochondrial protein, mRNA.	NM_053122.3
1	Isca1	NM_026921.2	5080156	Mus musculus iron-sulfur cluster assembly 1 homolog (S. cerevisiae) (Isca1), mRNA.	NM_026921.2
1	Ube2b	NM_009458.2	2480544	Mus musculus ubiquitin-conjugating enzyme E2B, RAD6 homology (S. cerevisiae) (Ube2b), mRNA.	NM_009458.2
1	Sf1	NM_011750.1	580554	Mus musculus splicing factor 1 (Sf1), mRNA. XM_979946 XM_979979	NM_011750.1
1	Cd24a	NM_009846.2	3390110	Mus musculus CD24a antigen (Cd24a), mRNA.	NM_009846.2
1	H3f3a	NM_008210.2	3360669	Mus musculus H3 histone, family 3A (H3f3a), mRNA.	NM_008210.2
1	G3bp2	NM_011816.3	4230681	Mus musculus GTPase activating protein (SH3 domain) binding protein 2 (G3bp2), transcript variant 1, mRNA.	NM_011816.3
1	1200016B10Rik	NM_025819.3	2760240	Mus musculus RIKEN cDNA 1200016B10 gene (1200016B10Rik), mRNA.	NM_025819.3
1	Gnas	NM_022000.2	2320189	Mus musculus GNAS (guanine nucleotide binding protein, alpha stimulating) complex locus (Gnas), transcript variant 3, mRNA.	NM_022000.2
1	Atg12	NM_026217.1	6130424	Mus musculus autophagy-related 12 (yeast) (Atg12), mRNA.	NM_026217.1
1	Yod1	NM_178691.2	4920112	Mus musculus YOD1 OTU deubiquitinating enzyme 1 homologue (S. cerevisiae) (Yod1), mRNA.	NM_178691.2
1	LOC100046586	XM_001476678.1	6040204	PREDICTED: Mus musculus similar to loop-tail protein 2 (LOC100046586), mRNA.	XM_001476678.1
1	Ypel3	NM_025347.1	4880537	Mus musculus yippee-like 3 (Drosophila) (Ypel3), mRNA.	NM_025347.1
1	Rnf11	NM_013876.2	5890202	Mus musculus ring finger protein 11 (Rnf11), mRNA.	NM_013876.2
1	Csda	NM_139117.2	3610228	Mus musculus cold shock domain protein A (Csda), mRNA.	NM_139117.2
1	Csda	NM_139117.2	7560035	Mus musculus cold shock domain protein A (Csda), mRNA.	NM_139117.2
1	Hbb-b2	NM_016956.2	580402	Mus musculus hemoglobin, beta adult minor chain (Hbb-b2), mRNA.	NM_016956.2
1	Cdc25b	NM_023117.1	2470360	Mus musculus cell division cycle 25 homolog B (S. pombe) (Cdc25b), mRNA.	NM_023117.1
1	Snx3	NM_017472.3	1690528	Mus musculus sorting nexin 3 (Snx3), mRNA.	NM_017472.3
1	Ccndbp1	NM_010761.2	940639	Mus musculus cyclin D-type binding-protein 1 (Ccndbp1), mRNA.	NM_010761.2
1	Aqp9	NM_022026.2	5810452	Mus musculus aquaporin 9 (Aqp9), mRNA.	NM_022026.2
2	Cndp1	NM_177450.2	6860768	Mus musculus carnosine dipeptidase 1 (metallopeptidase M20 family) (Cndp1), mRNA.	NM_177450.2
2	Zfp329	NM_026046.3	1400441	Mus musculus zinc finger protein 329 (Zfp329), mRNA.	NM_026046.3
2	Crb3	NM_177638.4	4730402	Mus musculus crumbs homolog 3 (Drosophila) (Crb3), mRNA.	NM_177638.4
2	Mga	NM_013720.1	3800554		NM_013720.1
2	Epb4.9	NM_013514.3	5870403	Mus musculus erythrocyte protein band 4.9 (Epb4.9), mRNA.	NM_013514.3
2	Ppm1b	NM_011151.1	7650044	Mus musculus protein phosphatase 1B, magnesium dependent, beta isoform (Ppm1b), mRNA. XM_925494 XM_925495 XM_925496	NM_011151.1
2	Lepre1	NM_001042411.1	2630278	Mus musculus leprecan 1 (Lepre1), transcript variant 3, mRNA.	NM_001042411.1
2	Hmbox1	NM_177338.5	2140228	Mus musculus homeobox containing 1 (Hmbox1), mRNA.	NM_177338.5
2	Recql4	NM_058214.2	2850324	Mus musculus RecQ protein-like 4 (Recql4), mRNA.	NM_058214.2
2	Klf12		3290672
2	Mobkl2c	NM_175308.4	4590059	Mus musculus MOB1, Mps One Binder kinase activator-like 2C (yeast) (Mobkl2c), mRNA.	NM_175308.4
2	Acap3	NM_207223.1	1580017	Mus musculus ArfGAP with coiled-coil, ankyrin repeat and PH domains 3 (Acap3), mRNA.	NM_207223.1
2	Ipp	NM_008389.3	6100241	Mus musculus IAP promoted placental gene (Ipp), mRNA.	NM_008389.3
2	Rapgef4	NM_019688.1	2450601	Mus musculus Rap guanine nucleotide exchange factor (GEF) 4 (Rapgef4), mRNA.	NM_019688.1
2	Slc43a2	NM_173388.1	4880528	Mus musculus solute carrier family 43, member 2 (Slc43a2), mRNA.	NM_173388.1
2	Nkx2-3	XM_129268.4	1820605		XM_129268.4
2	Krt75	NM_133357.3	5810370	Mus musculus keratin 75 (Krt75), mRNA.	NM_133357.3
2	Ramp2	NM_019444.2	1690035	Mus musculus receptor (calcitonin) activity modifying protein 2 (Ramp2), mRNA.	NM_019444.2
2	Clstn3	NM_153508.3	4920576	Mus musculus calsyntenin 3 (Clstn3), mRNA.	NM_153508.3
2	Msmb	NM_020597.2	7040253	Mus musculus beta-microseminoprotein (Msmb), mRNA.	NM_020597.2
2	Olfr78	NM_130866.3	4850019	Mus musculus olfactory receptor 78 (Olfr78), mRNA.	NM_130866.3
2	Ift140	NM_134126.2	4180411	Mus musculus intraflagellar transport 140 homolog (Chlamydomonas) (Ift140), mRNA.	NM_134126.2
2	D030016E14Rik	NM_177240.2	1030670		NM_177240.2
2	Cryba2	NM_021541.2	6960403	Mus musculus crystallin, beta A2 (Cryba2), mRNA.	NM_021541.2
2	Pde8b	NM_172263.1	5670121	Mus musculus phosphodiesterase 8B (Pde8b), mRNA.	NM_172263.1
2	Trim16	NM_053169.2	7550520	Mus musculus tripartite motif-containing 16 (Trim16), mRNA.	NM_053169.2
2	Nkain4	NM_021426.3	5490619	Mus musculus Na+/K+ transporting ATPase interacting 4 (Nkain4), mRNA.	NM_021426.3
2	Sgtb	NM_144838.1	870717	Mus musculus small glutamine-rich tetratricopeptide repeat (TPR)-containing, beta (Sgtb), mRNA.	NM_144838.1
2	LOC381852	NM_001034877.1	5340307	Mus musculus similar to carcinoembryonic antigen-related cell adhesion molecule 3 (LOC381852), mRNA.	NM_001034877.1
2	Cngb3	NM_013927.2	1340475	Mus musculus cyclic nucleotide gated channel beta 3 (Cngb3), mRNA.	NM_013927.2
2	Lzts2	NM_145503.1	6960598	Mus musculus leucine zipper, putative tumor suppressor 2 (Lzts2), mRNA.	NM_145503.1
2	Erc1	NM_178085.3	2340452	Mus musculus ELKS/RAB6-interacting/CAST family member 1 (Erc1), transcript variant 2, mRNA.	NM_178085.3
2	1110059G10Rik	NM_025419.2	4610128	Mus musculus RIKEN cDNA 1110059G10 gene (1110059G10Rik), mRNA.	NM_025419.2
2	Gria2		450204
2	Pim2	NM_138606.1	6020246	Mus musculus proviral integration site 2 (Pim2), transcript variant 1, mRNA.	NM_138606.1
2	Kifc2	NM_010630.2	290369	Mus musculus kinesin family member C2 (Kifc2), mRNA.	NM_010630.2
2	Stxbp4	NM_011505.1	1170059	Mus musculus syntaxin binding protein 4 (Stxbp4), mRNA.	NM_011505.1
2	Ppyr1	NM_008919.2	2710278	Mus musculus pancreatic polypeptide receptor 1 (Ppyr1), mRNA.	NM_008919.2
2	Bclaf1	NM_153787.2	360762	Mus musculus BCL2-associated transcription factor 1 (Bclaf1), transcript variant 2, mRNA.	NM_153787.2
2	Fip1l1	NM_024183.4	6760647	Mus musculus FIP1 like 1 (S. cerevisiae) (Fip1l1), mRNA.	NM_024183.4
2	Wipi2	NM_178398.4	4180692	Mus musculus WD repeat domain, phosphoinositide interacting 2 (Wipi2), mRNA.	NM_178398.4
2	Fxyd2	NM_007503.3	770019	Mus musculus FXYD domain-containing ion transport regulator 2 (Fxyd2), transcript variant a, mRNA.	NM_007503.3
2	Hist1h3g	NM_145073.2	4850040	Mus musculus histone cluster 1, H3g (Hist1h3g), mRNA.	NM_145073.2
2	Ubb	NM_011664.3	4780762	Mus musculus ubiquitin B (Ubb), mRNA.	NM_011664.3
2	Fip1l1	NM_024183.3	70181	Mus musculus FIP1 like 1 (S. cerevisiae) (Fip1l1), mRNA.	NM_024183.3
2	Xylb	NM_001033209.2	670079	Mus musculus xylulokinase homolog (H. influenzae) (Xylb), mRNA. XM_902953 XM_902954 XM_916628 XM_924356 XM_924359 XM_924362 XM_924365	NM_001033209.2
2	Adora1	NM_001008533.2	2940026	Mus musculus adenosine A1 receptor (Adora1), transcript variant 1, mRNA.	NM_001008533.2
2	Adora1	NM_001008533.2	5080100	Mus musculus adenosine A1 receptor (Adora1), transcript variant 1, mRNA.	NM_001008533.2
2	Mrc2	NM_008626.3	430242	Mus musculus mannose receptor, C type 2 (Mrc2), mRNA.	NM_008626.3
2	Slc4a3	NM_009208.2	1820538	Mus musculus solute carrier family 4 (anion exchanger), member 3 (Slc4a3), mRNA.	NM_009208.2
2	Cox6b2	NM_183405.1	5080017	Mus musculus cytochrome c oxidase subunit VIb polypeptide 2 (Cox6b2), mRNA.	NM_183405.1
2	Pah	NM_008777.2	1980328	Mus musculus phenylalanine hydroxylase (Pah), mRNA.	NM_008777.2
2	Olfr94	NM_001011518.1	2070484	Mus musculus olfactory receptor 94 (Olfr94), mRNA.	NM_001011518.1
2	Oprl1	NM_011012.4	5360154	Mus musculus opioid receptor-like 1 (Oprl1), mRNA.	NM_011012.4
2	Notch3	NM_008716.2	5490551	Mus musculus Notch gene homolog 3 (Drosophila) (Notch3), mRNA.	NM_008716.2
2	Fam122b	NM_030167.2	2000433	Mus musculus family with sequence similarity 122, member B (Fam122b), mRNA.	NM_030167.2
2	Nkd2	NM_028186.3	5560100	Mus musculus naked cuticle 2 homolog (Drosophila) (Nkd2), mRNA.	NM_028186.3
2	Slmo1	NM_144867.2	1430709	Mus musculus slowmo homolog 1 (Drosophila) (Slmo1), mRNA.	NM_144867.2
2	Znrf4	NM_011483.2	730296	Mus musculus zinc and ring finger 4 (Znrf4), mRNA.	NM_011483.2
2	Pcx	NM_008797.2	7100546	Mus musculus pyruvate carboxylase (Pcx), nuclear gene encoding mitochondrial protein, mRNA.	NM_008797.2
2	P2ry10	NM_172435.3	7650253	Mus musculus purinergic receptor P2Y, G-protein coupled 10 (P2ry10), mRNA.	NM_172435.3
2	Cx3cl1	NM_009142.3	7650746	Mus musculus chemokine (C-X3-C motif) ligand 1 (Cx3cl1), mRNA.	NM_009142.3
2	Prpf3	NM_027541.4	610768	Mus musculus PRP3 pre-mRNA processing factor 3 homolog (yeast) (Prpf3), mRNA.	NM_027541.4
2	Wfdc6a	NM_001033240.1	580537	Mus musculus WAP four-disulfide core domain 6A (Wfdc6a), mRNA.	NM_001033240.1
2	Hpx	NM_017371.1	7550673	Mus musculus hemopexin (Hpx), mRNA.	NM_017371.1
2	S100a14	NM_025393.1	6450301	Mus musculus S100 calcium binding protein A14 (S100a14), mRNA.	NM_025393.1
2	Atp7a	NM_009726.3	4010048	Mus musculus ATPase, Cu++ transporting, alpha polypeptide (Atp7a), mRNA.	NM_009726.3
2	Spred2	NM_033523.4	5390474	Mus musculus sprouty-related, EVH1 domain containing 2 (Spred2), mRNA.	NM_033523.4
2	Zfp42	NM_009556.2	1110372	Mus musculus zinc finger protein 42 (Zfp42), mRNA.	NM_009556.2
2	Fam113b	NM_172293.3	1690386	Mus musculus family with sequence similarity 113, member B (Fam113b), mRNA.	NM_172293.3
2	Gna15	NM_010304.3	3310577	Mus musculus guanine nucleotide binding protein, alpha 15 (Gna15), mRNA.	NM_010304.3
2	Panx3	NM_172454.2	6060754	Mus musculus pannexin 3 (Panx3), mRNA.	NM_172454.2
2	Dspp	NM_010080.2	2970279	Mus musculus dentin sialophosphoprotein (Dspp), mRNA.	NM_010080.2
2	Slc4a3	NM_009208.1	2900221	Mus musculus solute carrier family 4 (anion exchanger), member 3 (Slc4a3), mRNA.	NM_009208.1
2	Lrrc49	NM_145616.3	2120437	Mus musculus leucine rich repeat containing 49 (Lrrc49), mRNA.	NM_145616.3
2	Slco1a4	NM_030687.1	4540639	Mus musculus solute carrier organic anion transporter family, member 1a4 (Slco1a4), mRNA.	NM_030687.1
2	Cldn7	NM_016887.2	4480768	Mus musculus claudin 7 (Cldn7), mRNA.	NM_016887.2
2	Tmem107	NM_028336.2	3890397	Mus musculus transmembrane protein 107 (Tmem107), transcript variant 2, mRNA.	NM_028336.2
2	Tmem107	NM_028336.2	1230296	Mus musculus transmembrane protein 107 (Tmem107), transcript variant 2, mRNA.	NM_028336.2
2	Trpv6	NM_022413.2	2690026	Mus musculus transient receptor potential cation channel, subfamily V, member 6 (Trpv6), mRNA.	NM_022413.2
2	Amhr2	NM_144547.1	6400279	Mus musculus anti-Mullerian hormone type 2 receptor (Amhr2), mRNA.	NM_144547.1
2	Rnmt	NM_026440.3	5560408	Mus musculus RNA (guanine-7-) methyltransferase (Rnmt), mRNA.	NM_026440.3
2	Prpf40b	NM_018786.1	670020	Mus musculus PRP40 pre-mRNA processing factor 40 homolog B (yeast) (Prpf40b), mRNA.	NM_018786.1
2	Hsd17b14	NM_025330.2	6660129	Mus musculus hydroxysteroid (17-beta) dehydrogenase 14 (Hsd17b14), mRNA.	NM_025330.2
2	Gm906	NM_001033438.1	5890440	Mus musculus gene model 906, (NCBI) (Gm906), mRNA.	NM_001033438.1
2	Plekhg4	NM_001081333.1	520719	Mus musculus pleckstrin homology domain containing, family G (with RhoGef domain) member 4 (Plekhg4), mRNA.	NM_001081333.1
2	Zfp445	NM_173364.4	7610736	Mus musculus zinc finger protein 445 (Zfp445), mRNA.	NM_173364.4
2	LOC218963	NR_002856.1	2470598	Mus musculus ubiquitin pseudogene (LOC218963), non-coding RNA.	NR_002856.1
2	Mlph	NM_053015.2	4480239	Mus musculus melanophilin (Mlph), mRNA.	NM_053015.2
2	Minpp1	NM_010799.1	6280349	Mus musculus multiple inositol polyphosphate histidine phosphatase 1 (Minpp1), mRNA.	NM_010799.1
2	Scube3	NM_001004366.1	1510736	Mus musculus signal peptide, CUB domain, EGF-like 3 (Scube3), mRNA.	NM_001004366.1
2	Cnnm1	NM_031396.1	6590703	Mus musculus cyclin M1 (Cnnm1), mRNA.	NM_031396.1
2	Cnnm1	NM_031396.1	5050246	Mus musculus cyclin M1 (Cnnm1), mRNA.	NM_031396.1
2	Tmem53	NM_026837.2	990239	Mus musculus transmembrane protein 53 (Tmem53), mRNA.	NM_026837.2
2	Zfp74	NM_178384.2	3870711	Mus musculus zinc finger protein 74 (Zfp74), mRNA.	NM_178384.2
2	Kcna6	NM_013568.4	1710220	Mus musculus potassium voltage-gated channel, shaker-related, subfamily, member 6 (Kcna6), mRNA.	NM_013568.4
2	Shisa2	NM_145463.4	6900397	Mus musculus shisa homolog 2 (Xenopus laevis) (Shisa2), mRNA.	NM_145463.4
2	Lcn3	NM_010694.1	4880519	Mus musculus lipocalin 3 (Lcn3), mRNA.	NM_010694.1
2	Ccdc3	XM_129987.2	5310471		XM_129987.2
2	Defb29	NM_001001444.1	2450743	Mus musculus defensin beta 29 (Defb29), mRNA.	NM_001001444.1
2	4733401H18Rik		4480019
2	Pla1a		5910092
2	Clip2	NM_009990.2	2970739	Mus musculus CAP-GLY domain containing linker protein 2 (Clip2), transcript variant 1, mRNA.	NM_009990.2
2	Mgat5	XM_912670.2	3060121	PREDICTED: Mus musculus mannoside acetylglucosaminyltransferase 5, transcript variant 2 (Mgat5), mRNA.	XM_912670.2
2	5830417C01Rik	NM_024282.2	1170047		NM_024282.2
2	Cldn1	NM_016674.2	3450300	Mus musculus claudin 1 (Cldn1), mRNA.	NM_016674.2
2	Brunol4	NM_133195.2	3290670	Mus musculus bruno-like 4, RNA binding protein (Drosophila) (Brunol4), mRNA. XM_919930 XM_919943 XM_919956 XM_919979 XM_919988 XM_920000 XM_920011 XM_920025 XM_920039	NM_133195.2
2	Brunol4	NM_133195.2	4480731	Mus musculus bruno-like 4, RNA binding protein (Drosophila) (Brunol4), mRNA. XM_919930 XM_919943 XM_919956 XM_919979 XM_919988 XM_920000 XM_920011 XM_920025 XM_920039	NM_133195.2
2	Mdm2	NM_010786.3	2190113	Mus musculus transformed mouse 3T3 cell double minute 2 (Mdm2), mRNA.	NM_010786.3
2	Sash1	NM_175155.4	4490537	Mus musculus SAM and SH3 domain containing 1 (Sash1), mRNA.	NM_175155.4
2	Fmo2		6380021
2	Paqr9	NM_198414.2	3890619	Mus musculus progestin and adipoQ receptor family member IX (Paqr9), mRNA.	NM_198414.2
2	Coq3	NM_172687.1	5570575	Mus musculus coenzyme Q3 homolog, methyltransferase (yeast) (Coq3), mRNA.	NM_172687.1
2	Rbm41	NM_153586.1	6290333	Mus musculus RNA binding motif protein 41 (Rbm41), mRNA.	NM_153586.1
2	Xkr6	NM_173393.1	4880382	Mus musculus X Kell blood group precursor related family member 6 homolog (Xkr6), mRNA.	NM_173393.1
2	Nmnat2	NM_175460.3	450154	Mus musculus nicotinamide nucleotide adenylyltransferase 2 (Nmnat2), mRNA.	NM_175460.3
2	Gtf3c4	NM_172977.2	6960326	Mus musculus general transcription factor IIIC, polypeptide 4 (Gtf3c4), mRNA.	NM_172977.2
2	Nobox	NM_130869.1	7150411	Mus musculus NOBOX oogenesis homeobox (Nobox), mRNA.	NM_130869.1
2	Fgf9	NM_013518.1	150075		NM_013518.1
2	Rcc2	NM_173867.3	3420605	Mus musculus regulator of chromosome condensation 2 (Rcc2), mRNA.	NM_173867.3
2	Taf5	NM_177342.3	7560494	Mus musculus TAF5 RNA polymerase II, TATA box binding protein (TBP)-associated factor (Taf5), mRNA.	NM_177342.3
2	Olfr51	NM_146909.1	4920672	Mus musculus olfactory receptor 51 (Olfr51), mRNA.	NM_146909.1
2	Grhl1	NM_145890.1	6270327	Mus musculus grainyhead-like 1 (Drosophila) (Grhl1), mRNA.	NM_145890.1
2	Chka	NM_001025566.1	4670554	Mus musculus choline kinase alpha (Chka), transcript variant 2, mRNA.	NM_001025566.1
2	Olfr1014	NM_146569.2	770605	Mus musculus olfactory receptor 1014 (Olfr1014), mRNA.	NM_146569.2
2	Gata4	NM_008092.3	540091	Mus musculus GATA binding protein 4 (Gata4), mRNA.	NM_008092.3
2	Slc41a3	NM_001037493.1	7150092	Mus musculus solute carrier family 41, member 3 (Slc41a3), transcript variant 2, mRNA.	NM_001037493.1
2	LOC624855	NM_001037922.1	3360603	Mus musculus similar to Cyclin-dependent kinases regulatory subunit 1 (CKS-1) (Sid 1334) (LOC624855), mRNA.	NM_001037922.1
2	Ppp1r1b	NM_144828.1	5490379	Mus musculus protein phosphatase 1, regulatory (inhibitor) subunit 1B (Ppp1r1b), mRNA.	NM_144828.1
2	Vps33a	NM_029929.2	270142	Mus musculus vacuolar protein sorting 33A (yeast) (Vps33a), mRNA.	NM_029929.2
2	Meis3	NM_008627.2	2650482	Mus musculus Meis homeobox 3 (Meis3), mRNA.	NM_008627.2
2	Meis3	NM_008627.2	7400296	Mus musculus Meis homeobox 3 (Meis3), mRNA.	NM_008627.2
2	Spag16	NM_029160.2	2350639	Mus musculus sperm associated antigen 16 (Spag16), transcript variant 1, mRNA.	NM_029160.2
2	Dlx3	NM_010055.2	7380021	Mus musculus distal-less homeobox 3 (Dlx3), mRNA.	NM_010055.2
2	LOC100047427	XM_001478949.1	3310672	PREDICTED: Mus musculus similar to thyroid hormone receptor (LOC100047427), mRNA.	XM_001478949.1
2	Gch1	NM_008102.2	4060348		NM_008102.2
2	Arl4d	NM_031160.1	6370612	Mus musculus ADP-ribosylation factor-like 4D (Arl4d), mRNA.	NM_031160.1
2	Amt	NM_001013814.1	1410678	Mus musculus aminomethyltransferase (Amt), mRNA.	NM_001013814.1
2	BC050777	NM_183181.1	2350424	Mus musculus cDNA sequence BC050777 (BC050777), mRNA.	NM_183181.1
2	Kcnq2	NM_001006677.1	5720382	Mus musculus potassium voltage-gated channel, subfamily Q, member 2 (Kcnq2), transcript variant 9, mRNA.	NM_001006677.1
2	Myo10	NM_019472.1	1470035	Mus musculus myosin X (Myo10), mRNA.	NM_019472.1
2	Olfr1161	NM_146848.1	5720433	Mus musculus olfactory receptor 1161 (Olfr1161), mRNA.	NM_146848.1
2	Foxm1	NM_008021.4	1580356	Mus musculus forkhead box M1 (Foxm1), mRNA.	NM_008021.4
2	C8a	NM_146148.1	4810402	Mus musculus complement component 8, alpha polypeptide (C8a), mRNA.	NM_146148.1
2	Ccdc46	NM_029606.3	5560112	Mus musculus coiled-coil domain containing 46 (Ccdc46), transcript variant 2, mRNA.	NM_029606.3
2	Rbm14	NM_019869.2	7510097	Mus musculus RNA binding motif protein 14 (Rbm14), mRNA.	NM_019869.2
2	3110023B02Rik	NM_152807.1	6220546	Mus musculus RIKEN cDNA 3110023B02 gene (3110023B02Rik), mRNA.	NM_152807.1
2	Cadps2	NM_153163.3	580369	Mus musculus Ca2+-dependent activator protein for secretion 2 (Cadps2), mRNA.	NM_153163.3
2	Pnliprp2	NM_011128.1	4610112	Mus musculus pancreatic lipase-related protein 2 (Pnliprp2), mRNA.	NM_011128.1
2	Pnliprp2	NM_011128.1	870524	Mus musculus pancreatic lipase-related protein 2 (Pnliprp2), mRNA.	NM_011128.1
2	Ank	NM_020332.3	3800670	Mus musculus progressive ankylosis (Ank), mRNA.	NM_020332.3
2	Phf16	NM_199317.1	2140400	Mus musculus PHD finger protein 16 (Phf16), mRNA.	NM_199317.1
2	Neurod2	NM_010895.2	7210121	Mus musculus neurogenic differentiation 2 (Neurod2), mRNA.	NM_010895.2
2	Gabrg2	NM_008073.2	7400280	Mus musculus gamma-aminobutyric acid (GABA-A) receptor, subunit gamma 2 (Gabrg2), transcript variant 1, mRNA.	NM_008073.2
2	Olfr1065	NM_146408.1	1710519	Mus musculus olfactory receptor 1065 (Olfr1065), mRNA.	NM_146408.1
2	Rmnd5b	NM_025346.1	2490386	Mus musculus required for meiotic nuclear division 5 homolog B (S. cerevisiae) (Rmnd5b), mRNA.	NM_025346.1
2	Kat2b	NM_020005.3	1090326	Mus musculus K(lysine) acetyltransferase 2B (Kat2b), mRNA.	NM_020005.3
2	Rfk	NM_019437.2	4850168	Mus musculus riboflavin kinase (Rfk), mRNA.	NM_019437.2
2	Golt1b	NM_025872.4	620520	Mus musculus golgi transport 1 homolog B (S. cerevisiae) (Golt1b), mRNA.	NM_025872.4
2	Ntrk2	NM_001025074.1	5420593	Mus musculus neurotrophic tyrosine kinase, receptor, type 2 (Ntrk2), transcript variant 1, mRNA.	NM_001025074.1
2	Col1a2	NM_007743.2	2690619	Mus musculus collagen, type I, alpha 2 (Col1a2), mRNA.	NM_007743.2
2	Zfp261		3060538
2	Klk7	NM_011872.2	6590736	Mus musculus kallikrein related-peptidase 7 (chymotryptic, stratum corneum) (Klk7), mRNA.	NM_011872.2
2	Clec16a	NM_177562.4	5690040	Mus musculus C-type lectin domain family 16, member A (Clec16a), mRNA.	NM_177562.4
2	Rhoc	NM_007484.1	1500743	Mus musculus ras homolog gene family, member C (Rhoc), mRNA.	NM_007484.1
2	Zfp108	NM_018791.1	460543	Mus musculus zinc finger protein 108 (Zfp108), mRNA.	NM_018791.1
2	AW061290	NM_201361.1	3890164	Mus musculus expressed sequence AW061290 (AW061290), mRNA.	NM_201361.1
2	Krt8	NM_031170.2	240438	Mus musculus keratin 8 (Krt8), mRNA.	NM_031170.2
2	Brcc3	NM_145956.3	4810273	Mus musculus BRCA1/BRCA2-containing complex, subunit 3 (Brcc3), mRNA.	NM_145956.3
2	2310031L18Rik	NM_026507.2	6450327		NM_026507.2
2	2310002B14Rik	NM_027105.1	7100280	Mus musculus RIKEN cDNA 2310002B14 gene (2310002B14Rik), mRNA.	NM_027105.1
2	Aldh1a2	NM_009022.2	6330008	Mus musculus aldehyde dehydrogenase family 1, subfamily A2 (Aldh1a2), mRNA.	NM_009022.2
2	Cdx1	NM_009880.2	3290500	Mus musculus caudal type homeo box 1 (Cdx1), mRNA.	NM_009880.2
2	Olfr675	NM_001011848.1	1170048	Mus musculus olfactory receptor 675 (Olfr675), mRNA.	NM_001011848.1
2	Nme4	NM_019731.1	7510070	Mus musculus non-metastatic cells 4, protein expressed in (Nme4), nuclear gene encoding mitochondrial protein, mRNA.	NM_019731.1
2	Bsn	NM_007567.2	610524	Mus musculus bassoon (Bsn), mRNA.	NM_007567.2
2	Osmr	NM_011019.1	5910220	Mus musculus oncostatin M receptor (Osmr), mRNA.	NM_011019.1
2	Xrn1	NM_011916.2	450097	Mus musculus 5'-3' exoribonuclease 1 (Xrn1), mRNA.	NM_011916.2
2	Kif5b	NM_008448.2	4120161	Mus musculus kinesin family member 5B (Kif5b), mRNA.	NM_008448.2
2	LOC435337	NM_001013824.1	1410403	Mus musculus similar to Eukaryotic translation initiation factor 1A (eIF-1A) (eIF-4C) (LOC435337), mRNA.	NM_001013824.1
2	Cpsf6	NM_001013391.1	6450300	Mus musculus cleavage and polyadenylation specific factor 6 (Cpsf6), mRNA.	NM_001013391.1
2	Nos1	NM_008712.2	4120064	Mus musculus nitric oxide synthase 1, neuronal (Nos1), mRNA.	NM_008712.2
2	Ptgds	NM_008963.1	5570672		NM_008963.1
2	Olfr694	NM_146452.1	3310594	Mus musculus olfactory receptor 694 (Olfr694), mRNA.	NM_146452.1
2	Pxt1	NM_153390.1	1440369	Mus musculus peroxisomal, testis specific 1 (Pxt1), mRNA.	NM_153390.1
2	EG328280	NM_001015506.1	4570520	Mus musculus predicted gene, EG328280 (EG328280), mRNA.	NM_001015506.1
2	Strn4	NM_001039878.1	1780215	Mus musculus striatin, calmodulin binding protein 4 (Strn4), transcript variant 2, mRNA.	NM_001039878.1
2	Myh8	NM_177369.3	2900131	Mus musculus myosin, heavy polypeptide 8, skeletal muscle, perinatal (Myh8), mRNA.	NM_177369.3
2	Agbl1	NM_172902.2	4290402	Mus musculus ATP/GTP binding protein-like 1 (Agbl1), mRNA.	NM_172902.2
2	Htr1d	NM_008309.3	2070441	Mus musculus 5-hydroxytryptamine (serotonin) receptor 1D (Htr1d), mRNA.	NM_008309.3
2	Rqcd1	NM_021383.4	7650445	Mus musculus rcd1 (required for cell differentiation) homolog 1 (S. pombe) (Rqcd1), mRNA.	NM_021383.4
2	Mospd1	NM_027409.1	3180414	Mus musculus motile sperm domain containing 1 (Mospd1), mRNA.	NM_027409.1
2	Palmd	NM_023245.2	5080279		NM_023245.2
2	Nab1	NM_008667.2	730736	Mus musculus Ngfi-A binding protein 1 (Nab1), mRNA.	NM_008667.2
2	Snap91	NM_013669.1	3460414	Mus musculus synaptosomal-associated protein 91 (Snap91), mRNA.	NM_013669.1
2	Slc22a5	NM_011396.2	5340497	Mus musculus solute carrier family 22 (organic cation transporter), member 5 (Slc22a5), mRNA.	NM_011396.2
2	EG328264	NM_177810.3	6270128	Mus musculus predicted gene, EG328264 (EG328264), mRNA.	NM_177810.3
2	Ms4a4d	NM_025658.4	630431	Mus musculus membrane-spanning 4-domains, subfamily A, member 4D (Ms4a4d), mRNA.	NM_025658.4
2	Myst4		2060100
2	Myst4		1980626
2	Slc38a2	NM_175121.3	3610519	Mus musculus solute carrier family 38, member 2 (Slc38a2), mRNA.	NM_175121.3
2	Thnsl1	NM_001001297.2	1740494	Mus musculus threonine synthase-like 1 (bacterial) (Thnsl1), transcript variant 2, mRNA.	NM_001001297.2
2	Ngfr	NM_033217.3	4050064	Mus musculus nerve growth factor receptor (TNFR superfamily, member 16) (Ngfr), mRNA.	NM_033217.3
2	P2rx6	NM_011028.1	6840538	Mus musculus purinergic receptor P2X, ligand-gated ion channel, 6 (P2rx6), mRNA.	NM_011028.1
2	Olfr1118	NM_207632.2	650754	Mus musculus olfactory receptor 1118 (Olfr1118), mRNA.	NM_207632.2
2	Rcn3	NM_026555.1	4280064	Mus musculus reticulocalbin 3, EF-hand calcium binding domain (Rcn3), mRNA.	NM_026555.1
2	C230095G01Rik	NM_178768.3	6450474	Mus musculus RIKEN cDNA C230095G01 gene (C230095G01Rik), mRNA.	NM_178768.3
2	LOC670044	XM_978692.1	6060082	PREDICTED: Mus musculus similar to Mothers against decapentaplegic homolog 6 (SMAD 6) (Mothers against DPP homolog 6) (Smad6) (Mad homolog 7) (LOC670044), mRNA.	XM_978692.1
2	Cfd	NM_013459.1	3360608	Mus musculus complement factor D (adipsin) (Cfd), mRNA.	NM_013459.1
2	Galntl2	NM_030166.3	450470	Mus musculus UDP-N-acetyl-alpha-D-galactosamine:polypeptide N-acetylgalactosaminyltransferase-like 2 (Galntl2), mRNA.	NM_030166.3
2	Cntn3	NM_008779.1	4010463		NM_008779.1
2	Glyctk	NM_001039586.1	940082	Mus musculus glycerate kinase (Glyctk), transcript variant 2, mRNA.	NM_001039586.1
2	Atp11c	NM_001037863.1	5290379	Mus musculus ATPase, class VI, type 11C (Atp11c), transcript variant 1, mRNA.	NM_001037863.1
2	C78409	NM_177615.2	4670471	Mus musculus expressed sequence C78409 (C78409), mRNA.	NM_177615.2
2	LOC100046959	XM_001477232.1	2940521	PREDICTED: Mus musculus similar to zinc finger protein 533 (LOC100046959), mRNA.	XM_001477232.1
2	Clic3	NM_027085.3	430491	Mus musculus chloride intracellular channel 3 (Clic3), mRNA.	NM_027085.3
2	Pick1	NM_008837.2	1710397	Mus musculus protein interacting with C kinase 1 (Pick1), transcript variant 1, mRNA.	NM_008837.2
2	A630054L15Rik		4290356
2	LOC100044180	XM_001471623.1	2940398	PREDICTED: Mus musculus hypothetical protein LOC100044180 (LOC100044180), mRNA.	XM_001471623.1
2	Pkhd1l1	NM_138674.2	630400	Mus musculus polycystic kidney and hepatic disease 1-like 1 (Pkhd1l1), mRNA.	NM_138674.2
2	Pkhd1l1	NM_138674.2	1070661	Mus musculus polycystic kidney and hepatic disease 1-like 1 (Pkhd1l1), mRNA.	NM_138674.2
2	Lrrc39	NM_175413.2	2690524	Mus musculus leucine rich repeat containing 39 (Lrrc39), transcript variant 2, mRNA.	NM_175413.2
2	Hnrnpul1	NM_144922.2	1780564	Mus musculus heterogeneous nuclear ribonucleoprotein U-like 1 (Hnrnpul1), transcript variant 1, mRNA.	NM_144922.2
2	Sprr1a	NM_009264.2	6560093	Mus musculus small proline-rich protein 1A (Sprr1a), mRNA.	NM_009264.2
2	Zmiz1	NM_183208.2	6040168	Mus musculus zinc finger, MIZ-type containing 1 (Zmiz1), mRNA.	NM_183208.2
2	Lancl1	NM_021295.1	7570608	Mus musculus LanC (bacterial lantibiotic synthetase component C)-like 1 (Lancl1), mRNA.	NM_021295.1
2	Maff	NM_010755.3	3840243	Mus musculus v-maf musculoaponeurotic fibrosarcoma oncogene family, protein F (avian) (Maff), mRNA.	NM_010755.3
2	Il23a	NM_031252.2	1400369	Mus musculus interleukin 23, alpha subunit p19 (Il23a), mRNA.	NM_031252.2
2	Vti1a	NM_016862.2	3440008	Mus musculus vesicle transport through interaction with t-SNAREs homolog 1A (yeast) (Vti1a), mRNA.	NM_016862.2
2	Khdrbs3	NM_010158.2	6220142	Mus musculus KH domain containing, RNA binding, signal transduction associated 3 (Khdrbs3), mRNA.	NM_010158.2
2	Mtmr6	NM_144843.3	1170446	Mus musculus myotubularin related protein 6 (Mtmr6), mRNA.	NM_144843.3
2	Prkg2	NM_008926.3	4040475	Mus musculus protein kinase, cGMP-dependent, type II (Prkg2), mRNA.	NM_008926.3
2	Kcnj4	NM_008427.2	7100477	Mus musculus potassium inwardly-rectifying channel, subfamily J, member 4 (Kcnj4), mRNA.	NM_008427.2
2	Stbd1	NM_175096.3	1430129	Mus musculus starch binding domain 1 (Stbd1), mRNA.	NM_175096.3
2	Tcfl5	NM_178254.2	5900142	Mus musculus transcription factor-like 5 (basic helix-loop-helix) (Tcfl5), mRNA.	NM_178254.2
2	Wdr13	NM_026137.3	2690369	Mus musculus WD repeat domain 13 (Wdr13), mRNA.	NM_026137.3
2	Polq	NM_029977.1	3710241	Mus musculus polymerase (DNA directed), theta (Polq), mRNA.	NM_029977.1
2	2410005O16Rik	NM_025476.3	2450148	Mus musculus RIKEN cDNA 2410005O16 gene (2410005O16Rik), mRNA.	NM_025476.3
2	9630041N07Rik	NM_173387.2	5090603	Mus musculus RIKEN cDNA 9630041N07 gene (9630041N07Rik), mRNA.	NM_173387.2
2	Brd4	NM_198094.1	6590730	Mus musculus bromodomain containing 4 (Brd4), transcript variant 2, mRNA.	NM_198094.1
2	Cln8	NM_012000.2	6100458		NM_012000.2
2	Mep1b	NM_008586.1	2000224	Mus musculus meprin 1 beta (Mep1b), mRNA.	NM_008586.1
2	1700013N18Rik	NR_003639.1	670424	Mus musculus RIKEN cDNA 1700013N18 gene (1700013N18Rik), non-coding RNA.	NR_003639.1
2	Ovch2	NM_172908.3	460519	Mus musculus ovochymase 2 (Ovch2), mRNA.	NM_172908.3
2	Dcx	NM_010025.2	3870471	Mus musculus doublecortin (Dcx), transcript variant 4, mRNA.	NM_010025.2
2	Rdh16	NM_009040.2	7560762	Mus musculus retinol dehydrogenase 16 (Rdh16), mRNA.	NM_009040.2
2	Nlk	NM_008702.2	1580240	Mus musculus nemo like kinase (Nlk), mRNA.	NM_008702.2
2	Ctdspl	NM_133710.1	6980273	Mus musculus CTD (carboxy-terminal domain, RNA polymerase II, polypeptide A) small phosphatase-like (Ctdspl), mRNA.	NM_133710.1
2	Crxos1	NM_001033638.1	7400435	Mus musculus Crx opposite strand transcript 1 (Crxos1), mRNA.	NM_001033638.1
2	D9Ertd402e	NM_001013405.1	2340390	Mus musculus DNA segment, Chr 9, ERATO Doi 402, expressed (D9Ertd402e), mRNA.	NM_001013405.1
2	Igfbp2	NM_008342.2	1230240	Mus musculus insulin-like growth factor binding protein 2 (Igfbp2), mRNA.	NM_008342.2
2	Pcoln3	NM_145606.1	6220619	Mus musculus procollagen (type III) N-endopeptidase (Pcoln3), mRNA.	NM_145606.1
2	Olfr397	NM_146346.1	3830082	Mus musculus olfactory receptor 397 (Olfr397), mRNA.	NM_146346.1
2	Cldn17	NM_181490.3	7510709	Mus musculus claudin 17 (Cldn17), mRNA.	NM_181490.3
2	Chrac1	NM_053068.3	1500431	Mus musculus chromatin accessibility complex 1 (Chrac1), mRNA.	NM_053068.3
2	Mt2	NM_008630.2	2190196	Mus musculus metallothionein 2 (Mt2), mRNA.	NM_008630.2
2	Sh3glb1	NM_019464.2	3800037	Mus musculus SH3-domain GRB2-like B1 (endophilin) (Sh3glb1), mRNA.	NM_019464.2
2	Msto1	NM_144898.1	4860402	Mus musculus misato homolog 1 (Drosophila) (Msto1), mRNA.	NM_144898.1
2	LOC100047653	XM_001479084.1	830379	PREDICTED: Mus musculus hypothetical protein LOC100047653, transcript variant 1 (LOC100047653), mRNA.	XM_001479084.1
2	Csf3	NM_009971.1	6900039	Mus musculus colony stimulating factor 3 (granulocyte) (Csf3), mRNA.	NM_009971.1
2	OTTMUSG00000000997	NM_001037932.1	430035	Mus musculus predicted gene, OTTMUSG00000000997 (OTTMUSG00000000997), mRNA.	NM_001037932.1
2	Rph3al	NM_029548.1	7650722	Mus musculus rabphilin 3A-like (without C2 domains) (Rph3al), mRNA.	NM_029548.1
2	Bves		7400619
2	Pfn2	NM_019410.2	6840390	Mus musculus profilin 2 (Pfn2), mRNA.	NM_019410.2
2	Pfn2	NM_019410.2	290672	Mus musculus profilin 2 (Pfn2), mRNA.	NM_019410.2
2	9030421J09Rik	NM_177744.3	5700605	Mus musculus RIKEN cDNA 9030421J09 gene (9030421J09Rik), mRNA.	NM_177744.3
2	V1rh4	NM_134213.1	620301	Mus musculus vomeronasal 1 receptor, H4 (V1rh4), mRNA.	NM_134213.1
2	Ros1	NM_011282.2	1230646	Mus musculus Ros1 proto-oncogene (Ros1), mRNA.	NM_011282.2
2	Mtcp1	NM_001039373.3	4050041	Mus musculus mature T-cell proliferation 1 (Mtcp1), transcript variant 1, mRNA.	NM_001039373.3
2	Ppan	NM_145610.1	1510347	Mus musculus peter pan homolog (Drosophila) (Ppan), mRNA.	NM_145610.1
2	Olfr378	NM_147024.1	2710692	Mus musculus olfactory receptor 378 (Olfr378), mRNA.	NM_147024.1
2	Rcsd1	NM_178593.3	6400255	Mus musculus RCSD domain containing 1 (Rcsd1), transcript variant 1, mRNA.	NM_178593.3
2	Stxbp1	NM_009295.1	1300446	Mus musculus syntaxin binding protein 1 (Stxbp1), mRNA.	NM_009295.1
2	Kcmf1	NM_019715.1	730377		NM_019715.1
2	Dpp6	NM_010075.1	1660750	Mus musculus dipeptidylpeptidase 6 (Dpp6), transcript variant 2, mRNA.	NM_010075.1
2	Theg	NM_011583.3	2190563	Mus musculus testicular haploid expressed gene (Theg), transcript variant 1, mRNA.	NM_011583.3
2	AB041550	NM_021418.1	5340255	Mus musculus hypothetical protein, MNCb-4779 (AB041550), mRNA.	NM_021418.1
2	Hoxd11	NM_008273.1	6200669	Mus musculus homeo box D11 (Hoxd11), mRNA.	NM_008273.1
2	Ggt5	NM_011820.4	7040091	Mus musculus gamma-glutamyltransferase 5 (Ggt5), mRNA.	NM_011820.4
2	Syt12	NM_134164.4	7210273	Mus musculus synaptotagmin XII (Syt12), mRNA.	NM_134164.4
2	Sec61g	NM_011343.2	4540129	Mus musculus SEC61, gamma subunit (Sec61g), mRNA.	NM_011343.2
2	Tcfap4	NM_031182.1	2850039		NM_031182.1
2	Lrrc52	NM_001013382.2	5260538	Mus musculus leucine rich repeat containing 52 (Lrrc52), mRNA.	NM_001013382.2
2	Retnla	NM_020509.3	1110709	Mus musculus resistin like alpha (Retnla), mRNA.	NM_020509.3
2	Smg5	NM_178246.3	5820309	Mus musculus Smg-5 homolog, nonsense mediated mRNA decay factor (C. elegans) (Smg5), mRNA.	NM_178246.3
2	Fam149b	NM_001024512.1	4810341	Mus musculus family with sequence similarity 149, member B (Fam149b), transcript variant 1, mRNA.	NM_001024512.1
2	Arid1a	NM_001080819.1	360379	Mus musculus AT rich interactive domain 1A (SWI-like) (Arid1a), mRNA.	NM_001080819.1
2	Defa1	NM_010031.2	6480121	Mus musculus defensin, alpha 1 (Defa1), mRNA.	NM_010031.2
2	Olfr658	NM_147049.3	460487	Mus musculus olfactory receptor 658 (Olfr658), mRNA.	NM_147049.3
2	Pvrl1	NM_021424.2	1570538	Mus musculus poliovirus receptor-related 1 (Pvrl1), mRNA.	NM_021424.2
2	Glipr1l2	NM_026223.2	450446	Mus musculus GLI pathogenesis-related 1 like 2 (Glipr1l2), mRNA.	NM_026223.2
2	Gramd3	NM_026240.2	4180601	Mus musculus GRAM domain containing 3 (Gramd3), mRNA.	NM_026240.2
2	Slc1a7	NM_146255.1	2070309	Mus musculus solute carrier family 1 (glutamate transporter), member 7 (Slc1a7), mRNA.	NM_146255.1
2	Otx1	NM_011023.3	4730593	Mus musculus orthodenticle homolog 1 (Drosophila) (Otx1), mRNA.	NM_011023.3
2	Atp6v1c2	NM_133699.1	6940762	Mus musculus ATPase, H+ transporting, lysosomal V1 subunit C2 (Atp6v1c2), mRNA.	NM_133699.1
2	Zfp750	NM_178763.2	2370341	Mus musculus zinc finger protein 750 (Zfp750), mRNA.	NM_178763.2
2	Lonrf2	NM_001029878.1	2600500	Mus musculus LON peptidase N-terminal domain and ring finger 2 (Lonrf2), mRNA.	NM_001029878.1
2	4930415L06Rik	NM_001033880.1	1090026	Mus musculus RIKEN cDNA 4930415L06 gene (4930415L06Rik), mRNA.	NM_001033880.1
2	6330503C03Rik	NM_029528.2	1820368	Mus musculus RIKEN cDNA 6330503C03 gene (6330503C03Rik), mRNA.	NM_029528.2
2	Ttc30a1	NM_030188.3	940047	Mus musculus tetratricopeptide repeat domain 30A1 (Ttc30a1), mRNA.	NM_030188.3
2	Drd5	NM_013503.2	5870474	Mus musculus dopamine receptor 5 (Drd5), mRNA.	NM_013503.2
2	scl0003251.1_21	NM_145538.1	520682		NM_145538.1
2	Mcph1	NM_173189.2	3170669	Mus musculus microcephaly, primary autosomal recessive 1 (Mcph1), mRNA.	NM_173189.2
2	Paqr6	NM_198410.2	2750632	Mus musculus progestin and adipoQ receptor family member VI (Paqr6), mRNA.	NM_198410.2
2	Akap2	NM_009649.2	620255	Mus musculus A kinase (PRKA) anchor protein 2 (Akap2), transcript variant 3, mRNA.	NM_009649.2
2	Akap2	NM_009649.2	1440553	Mus musculus A kinase (PRKA) anchor protein 2 (Akap2), transcript variant 3, mRNA.	NM_009649.2
2	Tmprss11a	NM_001033233.1	5860427	Mus musculus transmembrane protease, serine 11a (Tmprss11a), mRNA.	NM_001033233.1
2	Pitx3	NM_008852.3	1230520	Mus musculus paired-like homeodomain transcription factor 3 (Pitx3), mRNA.	NM_008852.3
2	C730027P07Rik	NM_177743.3	5270364	Mus musculus RIKEN cDNA C730027P07 gene (C730027P07Rik), mRNA.	NM_177743.3
2	Olfr536	NM_146520.2	2340491	Mus musculus olfactory receptor 536 (Olfr536), mRNA.	NM_146520.2
2	4921501E09Rik	NM_001009544.1	1990402	Mus musculus RIKEN cDNA 4921501E09 gene (4921501E09Rik), mRNA.	NM_001009544.1
2	Cd2ap	NM_009847.3	2370239	Mus musculus CD2-associated protein (Cd2ap), mRNA.	NM_009847.3
2	Vegfa	NM_001025250.2	2030739	Mus musculus vascular endothelial growth factor A (Vegfa), transcript variant 1, mRNA.	NM_001025250.2
2	Olah	NM_145921.1	2650647	Mus musculus oleoyl-ACP hydrolase (Olah), mRNA.	NM_145921.1
2	LOC100048372	XR_034455.1	6660750	PREDICTED: Mus musculus similar to F-box and leucine-rich repeat protein 19 (LOC100048372), misc RNA.	XR_034455.1
2	Gjb5	NM_010291.3	6060097	Mus musculus gap junction protein, beta 5 (Gjb5), mRNA.	NM_010291.3
2	Syt11	NM_018804.3	7380463	Mus musculus synaptotagmin XI (Syt11), mRNA.	NM_018804.3
2	Tmc6	NM_181321.2	2760553	Mus musculus transmembrane channel-like gene family 6 (Tmc6), transcript variant 2, mRNA.	NM_181321.2
2	Olfr1284	NM_146381.1	1820528	Mus musculus olfactory receptor 1284 (Olfr1284), mRNA.	NM_146381.1
2	Map3k12	NM_009582.3	870468	Mus musculus mitogen-activated protein kinase kinase kinase 12 (Map3k12), mRNA.	NM_009582.3
2	G6pc	NM_008061.3	3370255	Mus musculus glucose-6-phosphatase, catalytic (G6pc), mRNA.	NM_008061.3
2	Msh3		2490278
2	Stxbp5l	NM_172440.1	4590672	Mus musculus syntaxin binding protein 5-like (Stxbp5l), mRNA.	NM_172440.1
2	Stxbp5l	NM_172440.1	3400088	Mus musculus syntaxin binding protein 5-like (Stxbp5l), mRNA.	NM_172440.1
2	Olfr952	NM_146503.1	2690441	Mus musculus olfactory receptor 952 (Olfr952), mRNA.	NM_146503.1
2	2810410C14Rik	NM_175471.2	7040307	Mus musculus RIKEN cDNA 2810410C14 gene (2810410C14Rik), mRNA.	NM_175471.2
2	Doxl2	NM_001029987.1	2680072	Mus musculus diamine oxidase-like protein 2 (Doxl2), mRNA.	NM_001029987.1
2	Pcdhga4	NM_033587.3	4880204	Mus musculus protocadherin gamma subfamily A, 4 (Pcdhga4), mRNA.	NM_033587.3
2	AV249152	NM_145425.2	540722	Mus musculus expressed sequence AV249152 (AV249152), mRNA.	NM_145425.2
2	Oc90	NM_010953.1	1820767	Mus musculus otoconin 90 (Oc90), mRNA.	NM_010953.1
2	Yme1l1	NM_013771.4	990255	Mus musculus YME1-like 1 (S. cerevisiae) (Yme1l1), nuclear gene encoding mitochondrial protein, mRNA.	NM_013771.4
2	A730024F05Rik		2000402
2	Cspg5	NM_013884.2	7610176	Mus musculus chondroitin sulfate proteoglycan 5 (Cspg5), mRNA.	NM_013884.2
2	EG328839	NM_177825.3	2630307	Mus musculus predicted gene, EG328839 (EG328839), mRNA.	NM_177825.3
2	4931440L10Rik	XR_033559.1	1470500	PREDICTED: Mus musculus RIKEN cDNA 4931440L10 gene (4931440L10Rik), misc RNA.	XR_033559.1
2	Ndp	NM_010883.2	7200671	Mus musculus Norrie disease (pseudoglioma) (human) (Ndp), mRNA.	NM_010883.2
2	Serpina1a	NM_009243.3	360431	Mus musculus serine (or cysteine) peptidase inhibitor, clade A, member 1a (Serpina1a), mRNA.	NM_009243.3
2	Pigo	NM_020035.1	1770646	Mus musculus phosphatidylinositol glycan anchor biosynthesis, class O (Pigo), mRNA.	NM_020035.1
2	Prdm10	NM_001080817.1	380193	Mus musculus PR domain containing 10 (Prdm10), mRNA.	NM_001080817.1
2	Hes5	NM_010419.2	2350386	Mus musculus hairy and enhancer of split 5 (Drosophila) (Hes5), mRNA.	NM_010419.2
2	Zcchc11	NM_175472.3	1090437	Mus musculus zinc finger, CCHC domain containing 11 (Zcchc11), mRNA. XM_897202 XM_897210 XM_897221 XM_897225 XM_897236 XM_916010 XM_924060 XM_924064 XM_924066 XM_924069 XM_924071 XM_924077 XM_924079 XM_924083 XM_924089	NM_175472.3
2	Nktr	NM_010918.2	4210338	Mus musculus natural killer tumor recognition sequence (Nktr), mRNA.	NM_010918.2
2	Tusc5	NM_177709.2	7000253	Mus musculus tumor suppressor candidate 5 (Tusc5), mRNA.	NM_177709.2
2	C79407	NM_172578.2	4640673	Mus musculus expressed sequence C79407 (C79407), mRNA.	NM_172578.2
2	C79407	NM_172578.2	3850358	Mus musculus expressed sequence C79407 (C79407), mRNA.	NM_172578.2
2	Ppp1r1a	NM_021391.3	1300288	Mus musculus protein phosphatase 1, regulatory (inhibitor) subunit 1A (Ppp1r1a), mRNA.	NM_021391.3
2	Olfr645	NM_207144.1	3930053	Mus musculus olfactory receptor 645 (Olfr645), mRNA.	NM_207144.1
2	BC031575	NM_153549.2	2940253		NM_153549.2
2	Cdh1	NM_009864.2	5820184	Mus musculus cadherin 1 (Cdh1), mRNA.	NM_009864.2
2	Epb4.1l5	NM_145506.3	520255	Mus musculus erythrocyte protein band 4.1-like 5 (Epb4.1l5), mRNA.	NM_145506.3
2	Mpdu1	NM_011900.3	4180301	Mus musculus mannose-P-dolichol utilization defect 1 (Mpdu1), mRNA.	NM_011900.3
2	Efemp2	NM_021474.2	630341	Mus musculus epidermal growth factor-containing fibulin-like extracellular matrix protein 2 (Efemp2), mRNA.	NM_021474.2
2	1700017N19Rik		7150379
2	Hcn3	NM_008227.1	6060477	Mus musculus hyperpolarization-activated, cyclic nucleotide-gated K+ 3 (Hcn3), mRNA.	NM_008227.1
2	V1ri8	NM_145846.1	2690209	Mus musculus vomeronasal 1 receptor, I8 (V1ri8), mRNA.	NM_145846.1
2	Coro1b	NM_011778.2	770398	Mus musculus coronin, actin binding protein 1B (Coro1b), mRNA.	NM_011778.2
2	Nr4a2	NM_013613.1	3180215	Mus musculus nuclear receptor subfamily 4, group A, member 2 (Nr4a2), mRNA.	NM_013613.1
2	9130017N09Rik	NM_030218.1	6350670	Mus musculus RIKEN cDNA 9130017N09 gene (9130017N09Rik), mRNA.	NM_030218.1
2	Cnnm4	NM_033570.1	4010647	Mus musculus cyclin M4 (Cnnm4), mRNA.	NM_033570.1
2	Cdh11	NM_009866.2	6760543		NM_009866.2
2	Galc	NM_008079.3	1500201	Mus musculus galactosylceramidase (Galc), mRNA.	NM_008079.3
2	Galc	NM_008079.3	10102	Mus musculus galactosylceramidase (Galc), mRNA.	NM_008079.3
2	BC030867	NM_153544.3	1980431	Mus musculus cDNA sequence BC030867 (BC030867), mRNA.	NM_153544.3
2	Tfpi	NM_011576.1	240731	Mus musculus tissue factor pathway inhibitor (Tfpi), mRNA.	NM_011576.1
2	Hist1h3h	NM_178206.2	7610152	Mus musculus histone cluster 1, H3h (Hist1h3h), mRNA.	NM_178206.2
2	Zfa	NM_009540.3	1230192	Mus musculus zinc finger protein, autosomal (Zfa), mRNA.	NM_009540.3
2	S100a16	NM_026416.2	1300037	Mus musculus S100 calcium binding protein A16 (S100a16), mRNA.	NM_026416.2
2	Gjd3	NM_178596.2	5910500	Mus musculus gap junction protein, delta 3 (Gjd3), mRNA.	NM_178596.2
2	Tmem47	NM_138751.1	5310064	Mus musculus transmembrane protein 47 (Tmem47), mRNA.	NM_138751.1
2	Snph	NM_198214.2	4760184	Mus musculus syntaphilin (Snph), mRNA.	NM_198214.2
2	Ttll5	NM_001081423.1	4830411	Mus musculus tubulin tyrosine ligase-like family, member 5 (Ttll5), mRNA.	NM_001081423.1
2	Micall2	NM_174850.2	2630114	Mus musculus MICAL-like 2 (Micall2), mRNA.	NM_174850.2
2	Cd40	NM_170702.2	4900309	Mus musculus CD40 antigen (Cd40), transcript variant 5, mRNA.	NM_170702.2
2	Olfr1330	NM_146334.1	460131	Mus musculus olfactory receptor 1330 (Olfr1330), mRNA.	NM_146334.1
2	Gpx5	NM_010343.1	7550341	Mus musculus glutathione peroxidase 5 (Gpx5), mRNA.	NM_010343.1
2	Gpx5	NM_010343.1	1190156	Mus musculus glutathione peroxidase 5 (Gpx5), mRNA.	NM_010343.1
2	Cabyr	NM_001042420.1	630369	Mus musculus calcium-binding tyrosine-(Y)-phosphorylation regulated (fibrousheathin 2) (Cabyr), transcript variant 5, mRNA.	NM_001042420.1
2	1700021K02Rik	NM_001017441.1	510450	Mus musculus RIKEN cDNA 1700021K02 gene (1700021K02Rik), transcript variant 4, mRNA.	NM_001017441.1
2	Trim58	NM_001039047.1	5310630	Mus musculus tripartite motif-containing 58 (Trim58), mRNA.	NM_001039047.1
2	Atp8a2	NM_015803.2	3850139	Mus musculus ATPase, aminophospholipid transporter-like, class I, type 8A, member 2 (Atp8a2), mRNA.	NM_015803.2
2	Lman1l	NM_199222.1	1300600	Mus musculus lectin, mannose-binding 1 like (Lman1l), mRNA.	NM_199222.1
2	Synm	NM_183312.3	1410215	Mus musculus synemin, intermediate filament protein (Synm), transcript variant 3, mRNA.	NM_183312.3
2	Spred3	NM_182927.2	7050020	Mus musculus sprouty-related, EVH1 domain containing 3 (Spred3), mRNA.	NM_182927.2
2	Pacsin3	NM_030880.1	4590220	Mus musculus protein kinase C and casein kinase substrate in neurons 3 (Pacsin3), mRNA.	NM_030880.1
2	St8sia1	NM_011374.2	2340609	Mus musculus ST8 alpha-N-acetyl-neuraminide alpha-2,8-sialyltransferase 1 (St8sia1), mRNA.	NM_011374.2
2	Cnr1	NM_007726.3	1440647	Mus musculus cannabinoid receptor 1 (brain) (Cnr1), mRNA.	NM_007726.3
2	Cnr1	NM_007726.3	2340408	Mus musculus cannabinoid receptor 1 (brain) (Cnr1), mRNA.	NM_007726.3
2	Rgs3	NM_019492.2	2710348	Mus musculus regulator of G-protein signaling 3 (Rgs3), transcript variant 1, mRNA.	NM_019492.2
2	Rgs3	NM_019492.2	1400707	Mus musculus regulator of G-protein signaling 3 (Rgs3), transcript variant 1, mRNA.	NM_019492.2
2	Shf	NM_001013829.2	20095	Mus musculus Src homology 2 domain containing F (Shf), mRNA.	NM_001013829.2
2	Piwil1	NM_021311.3	6270390	Mus musculus piwi-like homolog 1 (Drosophila) (Piwil1), mRNA.	NM_021311.3
2	Bcar1	NM_009954.2	1770189	Mus musculus breast cancer anti-estrogen resistance 1 (Bcar1), mRNA.	NM_009954.2
2	Coq4	NM_178693.2	4760398	Mus musculus coenzyme Q4 homolog (yeast) (Coq4), mRNA.	NM_178693.2
2	Xylt2	NM_145828.2	6660445	Mus musculus xylosyltransferase II (Xylt2), mRNA.	NM_145828.2
2	Pard6b	NM_021409.1	1850736	Mus musculus par-6 (partitioning defective 6) homolog beta (C. elegans) (Pard6b), mRNA.	NM_021409.1
2	Ankrd6	NM_080471.3	4810603	Mus musculus ankyrin repeat domain 6 (Ankrd6), transcript variant 2, mRNA.	NM_080471.3
2	Agxt2l1	NM_027907.1	3520671	Mus musculus alanine-glyoxylate aminotransferase 2-like 1 (Agxt2l1), mRNA.	NM_027907.1
2	3110057O12Rik	NM_026622.2	5390458	Mus musculus RIKEN cDNA 3110057O12 gene (3110057O12Rik), mRNA.	NM_026622.2
2	Hif3a	NM_016868.1	3290079	Mus musculus hypoxia inducible factor 3, alpha subunit (Hif3a), mRNA.	NM_016868.1
2	4930578C19Rik	NM_175228.2	6060288	Mus musculus RIKEN cDNA 4930578C19 gene (4930578C19Rik), mRNA.	NM_175228.2
2	Eya3	NM_210071.1	2230132	Mus musculus eyes absent 3 homolog (Drosophila) (Eya3), transcript variant 1, mRNA.	NM_210071.1
2	Pemt	NM_008819.2	620349	Mus musculus phosphatidylethanolamine N-methyltransferase (Pemt), nuclear gene encoding mitochondrial protein, mRNA.	NM_008819.2
2	Smc1a	NM_019710.1	20601	Mus musculus structural maintenance of chromosomes 1A (Smc1a), mRNA.	NM_019710.1
2	Kpna6	NM_008468.3	6960672	Mus musculus karyopherin (importin) alpha 6 (Kpna6), mRNA.	NM_008468.3
2	Odf2	NM_013615.2	5870612	Mus musculus outer dense fiber of sperm tails 2 (Odf2), mRNA.	NM_013615.2
2	Odf2	NM_013615.2	2570468	Mus musculus outer dense fiber of sperm tails 2 (Odf2), mRNA.	NM_013615.2
2	Kcna3	NM_008418.1	2360411	Mus musculus potassium voltage-gated channel, shaker-related subfamily, member 3 (Kcna3), mRNA.	NM_008418.1
2	Pde3a	NM_018779.1	4070168	Mus musculus phosphodiesterase 3A, cGMP inhibited (Pde3a), mRNA.	NM_018779.1
2	4932412H11Rik	NM_172879.1	6370736	Mus musculus RIKEN cDNA 4932412H11 gene (4932412H11Rik), mRNA.	NM_172879.1
2	Cabyr	NM_001042419.1	4880224	Mus musculus calcium-binding tyrosine-(Y)-phosphorylation regulated (fibrousheathin 2) (Cabyr), transcript variant 4, mRNA.	NM_001042419.1
2	Casc1	NM_177222.3	830048	Mus musculus cancer susceptibility candidate 1 (Casc1), mRNA.	NM_177222.3
2	Tsr2	NM_175146.2	3400592	Mus musculus TSR2, 20S rRNA accumulation, homolog (S. cerevisiae) (Tsr2), mRNA.	NM_175146.2
2	Tpra40	NM_011906.1	6130193		NM_011906.1
2	Wdr85	NM_026044.1	2370731	Mus musculus WD40 repeat domain 85 (Wdr85), mRNA.	NM_026044.1
2	Snhg11	NM_175692.3	2480730	Mus musculus small nucleolar RNA host gene 11 (non-protein coding) (Snhg11), mRNA.	NM_175692.3
2	Nfasc	NM_182716.3	6060563	Mus musculus neurofascin (Nfasc), mRNA.	NM_182716.3
2	Fibcd1	NM_178887.3	2510468	Mus musculus fibrinogen C domain containing 1 (Fibcd1), mRNA.	NM_178887.3
2	Plxna1	NM_008881.1	6020520	Mus musculus plexin A1 (Plxna1), mRNA.	NM_008881.1
2	Grm4	NM_001013385.1	1410152	Mus musculus glutamate receptor, metabotropic 4 (Grm4), mRNA.	NM_001013385.1
2	Ferd3l	NM_033522.2	2350468	Mus musculus Fer3-like (Drosophila) (Ferd3l), mRNA.	NM_033522.2
2	Src	NM_001025395.2	3120709	Mus musculus Rous sarcoma oncogene (Src), transcript variant 2, mRNA.	NM_001025395.2
2	Nek3	NM_011848.1	5870372	Mus musculus NIMA (never in mitosis gene a)-related expressed kinase 3 (Nek3), mRNA.	NM_011848.1
2	Ndc80	NM_023294.1	6860750	Mus musculus NDC80 homolog, kinetochore complex component (S. cerevisiae) (Ndc80), mRNA.	NM_023294.1
2	Tmem125	NM_172383.2	4560609	Mus musculus transmembrane protein 125 (Tmem125), mRNA.	NM_172383.2
2	Dnajb4	NM_027287.2	1010653	Mus musculus DnaJ (Hsp40) homolog, subfamily B, member 4 (Dnajb4), mRNA.	NM_027287.2
2	Rab11fip4		3170682
2	Hist1h1d	NM_145713.2	5870131	Mus musculus histone cluster 1, H1d (Hist1h1d), mRNA.	NM_145713.2
2	Jund1	NM_010592.3	4390050	Mus musculus Jun proto-oncogene related gene d1 (Jund1), mRNA.	NM_010592.3
2	Il22ra1	NM_178257.1	2710279	Mus musculus interleukin 22 receptor, alpha 1 (Il22ra1), mRNA.	NM_178257.1
2	Xpnpep3	NM_177310.2	10376	Mus musculus X-prolyl aminopeptidase (aminopeptidase P) 3, putative (Xpnpep3), mRNA.	NM_177310.2
2	Cdc2l1	NM_007661.3	6450066	Mus musculus cell division cycle 2-like 1 (Cdc2l1), mRNA.	NM_007661.3
2	Gbgt1	NM_139197.1	5820215	Mus musculus globoside alpha-1,3-N-acetylgalactosaminyltransferase 1 (Gbgt1), mRNA.	NM_139197.1
2	Kifap3	NM_010629.2	460086	Mus musculus kinesin-associated protein 3 (Kifap3), mRNA.	NM_010629.2
2	Rab7	NM_009005.1	3890300	Mus musculus RAB7, member RAS oncogene family (Rab7), mRNA.	NM_009005.1
2	Eif2c3	NM_153402.1	5220379	Mus musculus eukaryotic translation initiation factor 2C, 3 (Eif2c3), mRNA.	NM_153402.1
2	Ggt6	NM_027819.2	7650497	Mus musculus gamma-glutamyltransferase 6 (Ggt6), mRNA.	NM_027819.2
2	AA536717	NM_172379.1	6370551	Mus musculus expressed sequence AA536717 (AA536717), transcript variant 2, mRNA.	NM_172379.1
2	a	NM_015770.3	1780020	Mus musculus nonagouti (a), mRNA.	NM_015770.3
2	Eefsec	NM_023060.3	4220142	Mus musculus eukaryotic elongation factor, selenocysteine-tRNA-specific (Eefsec), mRNA.	NM_023060.3
2	Art5	NM_007491.1	6040408	Mus musculus ADP-ribosyltransferase 5 (Art5), mRNA.	NM_007491.1
2	Upk3b	NM_175309.3	6270670	Mus musculus uroplakin 3B (Upk3b), mRNA.	NM_175309.3
2	Upk3b	NM_175309.3	4040243	Mus musculus uroplakin 3B (Upk3b), mRNA.	NM_175309.3
2	Upk3b	NM_175309.3	520333	Mus musculus uroplakin 3B (Upk3b), mRNA.	NM_175309.3
2	Trpc5	NM_009428.1	6840653		NM_009428.1
2	Wdr17	NM_028220.2	510477	Mus musculus WD repeat domain 17 (Wdr17), mRNA.	NM_028220.2
2	Ar	NM_013476.3	7000292	Mus musculus androgen receptor (Ar), mRNA.	NM_013476.3
2	Serpinb9d	NM_011460.1	3930070	Mus musculus serine (or cysteine) peptidase inhibitor, clade B, member 9d (Serpinb9d), mRNA.	NM_011460.1
2	Arhgef10	NM_172751.2	1740110	Mus musculus Rho guanine nucleotide exchange factor (GEF) 10 (Arhgef10), transcript variant 1, mRNA.	NM_172751.2
2	Rnf139	NM_175226.3	6060066	Mus musculus ring finger protein 139 (Rnf139), mRNA.	NM_175226.3
2	Car9	NM_139305.1	3450220	Mus musculus carbonic anhydrase 9 (Car9), mRNA.	NM_139305.1
2	Asah3	NM_175731.2	3830753	Mus musculus N-acylsphingosine amidohydrolase (alkaline ceramidase) 3 (Asah3), mRNA.	NM_175731.2
2	Mfsd3	NM_027122.3	4540441	Mus musculus major facilitator superfamily domain containing 3 (Mfsd3), mRNA.	NM_027122.3
2	9630028B13Rik	NM_176943.2	4220458	Mus musculus RIKEN cDNA 9630028B13 gene (9630028B13Rik), mRNA.	NM_176943.2
2	Apof	NM_133997.2	5870360	Mus musculus apolipoprotein F (Apof), mRNA.	NM_133997.2
2	Loh12cr1	NM_026371.2	3780603	Mus musculus loss of heterozygosity, 12, chromosomal region 1 homolog (human) (Loh12cr1), mRNA.	NM_026371.2
2	OTTMUSG00000000712	NM_001076790.1	110451	Mus musculus predicted gene, OTTMUSG00000000712 (OTTMUSG00000000712), mRNA. XM_972747	NM_001076790.1
2	Tspan5	NM_019571.3	4590685	Mus musculus tetraspanin 5 (Tspan5), mRNA.	NM_019571.3
2	1700042B14Rik	NM_001081671.1	4920221	Mus musculus RIKEN cDNA 1700042B14 gene (1700042B14Rik), mRNA.	NM_001081671.1
2	Wfdc6b	NM_001012725.1	6940400	Mus musculus WAP four-disulfide core domain 6B (Wfdc6b), mRNA.	NM_001012725.1
2	Dlgap4	NM_001042487.1	1710692	Mus musculus discs, large homolog-associated protein 4 (Drosophila) (Dlgap4), transcript variant 2, mRNA.	NM_001042487.1
2	Scn2b	NM_001014761.1	1820706	Mus musculus sodium channel, voltage-gated, type II, beta (Scn2b), mRNA.	NM_001014761.1
2	Krt32	NM_010665.1	1500762	Mus musculus keratin 32 (Krt32), mRNA.	NM_010665.1
2	Rhod	NM_007485.2	1570154	Mus musculus ras homolog gene family, member D (Rhod), mRNA.	NM_007485.2
2	Cpox	NM_007757.1	510398	Mus musculus coproporphyrinogen oxidase (Cpox), mRNA.	NM_007757.1
2	Mafa	NM_194350.1	4830634	Mus musculus v-maf musculoaponeurotic fibrosarcoma oncogene family, protein A (avian) (Mafa), mRNA.	NM_194350.1
2	Bmp1	NM_009755.2	7400368	Mus musculus bone morphogenetic protein 1 (Bmp1), mRNA.	NM_009755.2
2	6530406M24Rik	NM_178630.2	1190164		NM_178630.2
2	2610034M16Rik	NM_027001.1	2850369	Mus musculus RIKEN cDNA 2610034M16 gene (2610034M16Rik), mRNA. XM_925124 XM_980421 XM_980454 XM_980485	NM_027001.1
2	Gigyf1	NM_031408.2	2710747	Mus musculus GRB10 interacting GYF protein 1 (Gigyf1), mRNA.	NM_031408.2
2	Btrc	NM_009771.2	7560471	Mus musculus beta-transducin repeat containing protein (Btrc), transcript variant 2, mRNA.	NM_009771.2
2	Iqcb1	NM_177128.3	2000068	Mus musculus IQ calmodulin-binding motif containing 1 (Iqcb1), mRNA.	NM_177128.3
2	D930036B08Rik	NM_198649.1	4230132		NM_198649.1
2	V1rg5	NM_134206.1	6860719	Mus musculus vomeronasal 1 receptor, G5 (V1rg5), mRNA.	NM_134206.1
2	Lce3f	NM_001018079.1	1660754	Mus musculus late cornified envelope 3F (Lce3f), mRNA.	NM_001018079.1
2	Rbbp7	NM_009031.2	4760131	Mus musculus retinoblastoma binding protein 7 (Rbbp7), mRNA.	NM_009031.2
2	1700027N10Rik	NM_029338.1	6590242	Mus musculus RIKEN cDNA 1700027N10 gene (1700027N10Rik), mRNA.	NM_029338.1
2	Cygb	NM_030206.1	5360735	Mus musculus cytoglobin (Cygb), mRNA.	NM_030206.1
2	Krr1	NM_178610.3	730594	Mus musculus KRR1, small subunit (SSU) processome component, homolog (yeast) (Krr1), mRNA.	NM_178610.3
2	Krr1	NM_178610.3	5490484	Mus musculus KRR1, small subunit (SSU) processome component, homolog (yeast) (Krr1), mRNA.	NM_178610.3
2	Gabra3	NM_008067.3	6770184	Mus musculus gamma-aminobutyric acid (GABA-A) receptor, subunit alpha 3 (Gabra3), mRNA.	NM_008067.3
2	Pfkm	NM_021514.3	4540593	Mus musculus phosphofructokinase, muscle (Pfkm), mRNA.	NM_021514.3
2	Fkbpl	NM_019873.2	5720040	Mus musculus FK506 binding protein-like (Fkbpl), mRNA.	NM_019873.2
2	Copz2	NM_019877.2	4920056	Mus musculus coatomer protein complex, subunit zeta 2 (Copz2), mRNA.	NM_019877.2
2	Cep70	NM_023873.3	3460564	Mus musculus centrosomal protein 70 (Cep70), mRNA.	NM_023873.3
2	Fbxo8	NM_015791.3	1450433	Mus musculus F-box protein 8 (Fbxo8), mRNA.	NM_015791.3
2	Fzd6	NM_008056.2	2750053	Mus musculus frizzled homolog 6 (Drosophila) (Fzd6), mRNA.	NM_008056.2
2	E330017A01Rik	NM_175011.1	4570133	Mus musculus RIKEN cDNA E330017A01 gene (E330017A01Rik), mRNA.	NM_175011.1
2	Tas2r125	NM_207027.1	5910278	Mus musculus taste receptor, type 2, member 125 (Tas2r125), mRNA.	NM_207027.1
2	Umps	NM_009471.2	4540373	Mus musculus uridine monophosphate synthetase (Umps), mRNA.	NM_009471.2
2	Gm1381	NM_001033478.1	6940433	Mus musculus gene model 1381, (NCBI) (Gm1381), mRNA.	NM_001033478.1
2	Ryk	NM_001042607.1	6380672	Mus musculus receptor-like tyrosine kinase (Ryk), transcript variant 2, mRNA.	NM_001042607.1
2	Cacnb1	NM_145121.1	20100	Mus musculus calcium channel, voltage-dependent, beta 1 subunit (Cacnb1), transcript variant variant 2, mRNA.	NM_145121.1
2	Tmem54	NM_025452.2	2690035	Mus musculus transmembrane protein 54 (Tmem54), mRNA.	NM_025452.2
2	BC046404	NM_198861.1	1990747	Mus musculus cDNA sequence BC046404 (BC046404), mRNA.	NM_198861.1
2	Prkd3	NM_029239.2	6560221	Mus musculus protein kinase D3 (Prkd3), mRNA.	NM_029239.2
2	Slc1a6	NM_009200.1	6180332		NM_009200.1
2	Rai1	NM_009021.2	1300546	Mus musculus retinoic acid induced 1 (Rai1), transcript variant 1, mRNA.	NM_009021.2
2	Crhr1	NM_007762.4	6900114	Mus musculus corticotropin releasing hormone receptor 1 (Crhr1), mRNA.	NM_007762.4
2	Fcnb	NM_010190.1	940484	Mus musculus ficolin B (Fcnb), mRNA.	NM_010190.1
2	Fcnb	NM_010190.1	1820671	Mus musculus ficolin B (Fcnb), mRNA.	NM_010190.1
2	Trim46	NM_001039466.1	4290475	Mus musculus tripartite motif-containing 46 (Trim46), transcript variant 3, mRNA.	NM_001039466.1
2	Mdh1	NM_008618.2	510156	Mus musculus malate dehydrogenase 1, NAD (soluble) (Mdh1), mRNA.	NM_008618.2
2	Alg12	NM_145477.1	3850500	Mus musculus asparagine-linked glycosylation 12 homolog (yeast, alpha-1,6-mannosyltransferase) (Alg12), mRNA.	NM_145477.1
2	Zbtb40	NM_198248.1	1980598	Mus musculus zinc finger and BTB domain containing 40 (Zbtb40), mRNA.	NM_198248.1
2	Phka2	NM_172783.2	1450390	Mus musculus phosphorylase kinase alpha 2 (Phka2), mRNA.	NM_172783.2
2	Phka2	NM_172783.2	1300328	Mus musculus phosphorylase kinase alpha 2 (Phka2), mRNA.	NM_172783.2
2	Hoxa4	NM_008265.3	6770519	Mus musculus homeo box A4 (Hoxa4), mRNA.	NM_008265.3
2	Gpbp1l1	NM_029868.2	5260397	Mus musculus GC-rich promoter binding protein 1-like 1 (Gpbp1l1), mRNA.	NM_029868.2
2	4632434I11Rik	NM_001080995.1	1500519	Mus musculus RIKEN cDNA 4632434I11 gene (4632434I11Rik), mRNA.	NM_001080995.1
2	Gpr45	NM_053107.3	7040114	Mus musculus G protein-coupled receptor 45 (Gpr45), mRNA.	NM_053107.3
2	2610042L04Rik	NM_001024713.1	450369	Mus musculus RIKEN cDNA 2610042L04 gene (2610042L04Rik), mRNA.	NM_001024713.1
2	Prss29	NM_053260.2	2750382	Mus musculus protease, serine, 29 (Prss29), mRNA.	NM_053260.2
2	Btn2a2	NM_175938.2	2940327	Mus musculus butyrophilin, subfamily 2, member A2 (Btn2a2), mRNA.	NM_175938.2
2	Atf7	NM_146065.1	6290402	Mus musculus activating transcription factor 7 (Atf7), mRNA.	NM_146065.1
2	Tnni1	NM_021467.4	5910670	Mus musculus troponin I, skeletal, slow 1 (Tnni1), mRNA.	NM_021467.4
2	Hsn2	NM_001037155.1	5130468	Mus musculus hereditary sensory neuropathy, type II (Hsn2), mRNA.	NM_001037155.1
2	Scn3b		6480309
2	Mettl7b	NM_027853.2	5260408	Mus musculus methyltransferase like 7B (Mettl7b), mRNA.	NM_027853.2
2	Gm889	NM_001033437.1	1050554	Mus musculus gene model 889, (NCBI) (Gm889), mRNA.	NM_001033437.1
2	EG384813	NM_001025240.1	6900747	Mus musculus predicted gene, EG384813 (EG384813), mRNA.	NM_001025240.1
2	Es1	NM_007954.1	6040397	Mus musculus esterase 1 (Es1), mRNA.	NM_007954.1
2	Atp10d	NM_153389.2	4900743	Mus musculus ATPase, Class V, type 10D (Atp10d), mRNA.	NM_153389.2
2	Hoxb2	NM_134032.1	360025		NM_134032.1
2	Dst	NM_134448.2	2760291	Mus musculus dystonin (Dst), transcript variant b, mRNA.	NM_134448.2
2	H2-M11	NM_177635.1	3930170	Mus musculus histocompatibility 2, M region locus 11 (H2-M11), mRNA.	NM_177635.1
2	4930430E16Rik	NM_028672.1	3800315	Mus musculus RIKEN cDNA 4930430E16 gene (4930430E16Rik), mRNA.	NM_028672.1
2	4930430E16Rik	NM_028672.1	5290484	Mus musculus RIKEN cDNA 4930430E16 gene (4930430E16Rik), mRNA.	NM_028672.1
2	Dusp22	NM_134068.1	6060494	Mus musculus dual specificity phosphatase 22 (Dusp22), transcript variant 2, mRNA.	NM_134068.1
2	Alas2	NM_009653.1	4480541		NM_009653.1
2	Sult2b1	NM_017465.1	1410524	Mus musculus sulfotransferase family, cytosolic, 2B, member 1 (Sult2b1), mRNA.	NM_017465.1
2	Olfr1496	NM_146989.1	7570026	Mus musculus olfactory receptor 1496 (Olfr1496), mRNA.	NM_146989.1
2	B230120H23Rik	NM_023057.1	7510360	Mus musculus RIKEN cDNA B230120H23 gene (B230120H23Rik), transcript variant 1, mRNA.	NM_023057.1
2	Islr	NM_012043.2	3440341	Mus musculus immunoglobulin superfamily containing leucine-rich repeat (Islr), mRNA.	NM_012043.2
2	Spata21	NM_177867.3	6760326	Mus musculus spermatogenesis associated 21 (Spata21), mRNA.	NM_177867.3
2	Zfand1	NM_025512.2	360224	Mus musculus zinc finger, AN1-type domain 1 (Zfand1), mRNA.	NM_025512.2
2	Nup133	NM_172288.1	1010224	Mus musculus nucleoporin 133 (Nup133), mRNA.	NM_172288.1
2	Unkl	NM_028789.3	4780678	Mus musculus unkempt-like (Drosophila) (Unkl), mRNA.	NM_028789.3
2	Unkl	NM_028789.3	2350209	Mus musculus unkempt-like (Drosophila) (Unkl), mRNA.	NM_028789.3
2	Il1f9	NM_153511.2	7040162	Mus musculus interleukin 1 family, member 9 (Il1f9), mRNA.	NM_153511.2
2	Phka2	NM_172783.1	3460376	Mus musculus phosphorylase kinase alpha 2 (Phka2), mRNA.	NM_172783.1
2	Clgn	NM_009904.2	6980487	Mus musculus calmegin (Clgn), mRNA.	NM_009904.2
2	Ddx4	NM_010029.1	1440181	Mus musculus DEAD (Asp-Glu-Ala-Asp) box polypeptide 4 (Ddx4), mRNA.	NM_010029.1
2	Cd44	NM_001039150.1	6590228	Mus musculus CD44 antigen (Cd44), transcript variant 2, mRNA.	NM_001039150.1
2	Lgals2	NM_025622.2	6450193	Mus musculus lectin, galactose-binding, soluble 2 (Lgals2), mRNA.	NM_025622.2
2	Ctrc	NM_001033875.2	2320333	Mus musculus chymotrypsin C (caldecrin) (Ctrc), mRNA.	NM_001033875.2
2	Nhlrc1	NM_175340.3	1710736	Mus musculus NHL repeat containing 1 (Nhlrc1), mRNA.	NM_175340.3
2	Mtmr4	NM_133215.1	6400291	Mus musculus myotubularin related protein 4 (Mtmr4), mRNA.	NM_133215.1
2	Olfr1152	NM_001011834.1	2570370	Mus musculus olfactory receptor 1152 (Olfr1152), mRNA.	NM_001011834.1
2	Hoxc8	NM_010466.1	2070209	Mus musculus homeo box C8 (Hoxc8), mRNA.	NM_010466.1
2	Gas2l2	NM_001013759.1	4220471	Mus musculus growth arrest-specific 2 like 2 (Gas2l2), mRNA.	NM_001013759.1
2	Rdh1	NM_080436.1	3870750	Mus musculus retinol dehydrogenase 1 (all trans) (Rdh1), mRNA.	NM_080436.1
2	Olfr627	NM_001025386.1	6900014	Mus musculus olfactory receptor 627 (Olfr627), mRNA.	NM_001025386.1
2	Tlr8	NM_133212.2	6860482	Mus musculus toll-like receptor 8 (Tlr8), mRNA.	NM_133212.2
2	Spire1	NM_194355.2	3520372	Mus musculus spire homolog 1 (Drosophila) (Spire1), transcript variant 1, mRNA.	NM_194355.2
2	8430419L09Rik	NM_028982.3	3400504	Mus musculus RIKEN cDNA 8430419L09 gene (8430419L09Rik), mRNA.	NM_028982.3
2	Map2k2	NM_023138.3	4150484	Mus musculus mitogen activated protein kinase kinase 2 (Map2k2), mRNA.	NM_023138.3
2	Morf4l1	NM_001039147.1	1770601	Mus musculus mortality factor 4 like 1 (Morf4l1), transcript variant 1, mRNA.	NM_001039147.1
2	Pvrl2	NM_008990.2	1450020	Mus musculus poliovirus receptor-related 2 (Pvrl2), mRNA.	NM_008990.2
2	Mrgprg	NM_203492.2	3170167	Mus musculus MAS-related GPR, member G (Mrgprg), mRNA.	NM_203492.2
2	LOC100046792	XM_001476822.1	7000014	PREDICTED: Mus musculus hypothetical protein LOC100046792 (LOC100046792), mRNA.	XM_001476822.1
2	Ppp1r12c	NM_029834.3	6270093	Mus musculus protein phosphatase 1, regulatory (inhibitor) subunit 12C (Ppp1r12c), mRNA. XM_976362 XM_976397 XM_976435 XM_976476	NM_029834.3
2	Rdh7	NM_017473.1	6180020	Mus musculus retinol dehydrogenase 7 (Rdh7), mRNA.	NM_017473.1
2	Pabpc4l	NR_002862.1	5220703	Mus musculus poly(A)-binding protein, cytoplasmic pseudogene (Pabpc4l) on chromosome 14.	NR_002862.1
2	Sox12	NM_011438.2	2750750	Mus musculus SRY-box containing gene 12 (Sox12), mRNA.	NM_011438.2
2	3200002M19Rik	NM_027532.1	450047	Mus musculus RIKEN cDNA 3200002M19 gene (3200002M19Rik), mRNA.	NM_027532.1
2	Fgf13	NM_010200.2	1770369	Mus musculus fibroblast growth factor 13 (Fgf13), mRNA. XM_919159	NM_010200.2
2	Jsrp1	NM_028001.2	5960228	Mus musculus junctional sarcoplasmic reticulum protein 1 (Jsrp1), mRNA.	NM_028001.2
2	Pkd1l2	NM_029686.1	2030630	Mus musculus polycystic kidney disease 1 like 2 (Pkd1l2), mRNA.	NM_029686.1
2	Pir	NM_027153.2	6510634	Mus musculus pirin (Pir), mRNA.	NM_027153.2
2	Fth1	NM_010239.1	7570382	Mus musculus ferritin heavy chain 1 (Fth1), mRNA.	NM_010239.1
2	Fth1	NM_010239.1	1580280	Mus musculus ferritin heavy chain 1 (Fth1), mRNA.	NM_010239.1
2	Klhl12	NM_153128.2	1340612	Mus musculus kelch-like 12 (Drosophila) (Klhl12), mRNA.	NM_153128.2
2	H2-M10.1	NM_013544.2	20707	Mus musculus histocompatibility 2, M region locus 10.1 (H2-M10.1), mRNA.	NM_013544.2
2	Tek	NM_013690.2	2360519	Mus musculus endothelial-specific receptor tyrosine kinase (Tek), mRNA.	NM_013690.2
2	Ghrl	NM_021488.4	6180598	Mus musculus ghrelin (Ghrl), mRNA.	NM_021488.4
2	Wdr34	NM_001008498.2	2690224	Mus musculus WD repeat domain 34 (Wdr34), mRNA.	NM_001008498.2
2	Synpo2l	NM_175132.3	7570168	Mus musculus synaptopodin 2-like (Synpo2l), mRNA.	NM_175132.3
2	Gpt1	NM_182805.1	520634	Mus musculus glutamic pyruvic transaminase 1, soluble (Gpt1), mRNA.	NM_182805.1
2	Rdh10	NM_133832.2	3710612	Mus musculus retinol dehydrogenase 10 (all-trans) (Rdh10), mRNA.	NM_133832.2
2	Rnf150	NM_177378.3	4060255	Mus musculus ring finger protein 150 (Rnf150), mRNA.	NM_177378.3
2	Nts	NM_024435.2	1850095	Mus musculus neurotensin (Nts), mRNA.	NM_024435.2
2	Slc45a2	NM_053077.3	7330270	Mus musculus solute carrier family 45, member 2 (Slc45a2), mRNA.	NM_053077.3
2	Cryz	NM_009968.1	1240025	Mus musculus crystallin, zeta (Cryz), mRNA.	NM_009968.1
2	Hcn3		3390327
2	Ppara	NM_011144.2	6860626	Mus musculus peroxisome proliferator activated receptor alpha (Ppara), mRNA.	NM_011144.2
2	Myoz1	NM_021508.3	870601	Mus musculus myozenin 1 (Myoz1), mRNA.	NM_021508.3
2	Adamts7	NM_001003911.2	6290709	Mus musculus a disintegrin-like and metallopeptidase (reprolysin type) with thrombospondin type 1 motif, 7 (Adamts7), mRNA.	NM_001003911.2
2	Gal3st4	NM_001033416.1	6330068	Mus musculus galactose-3-O-sulfotransferase 4 (Gal3st4), mRNA. XM_925485 XM_925486 XM_925488	NM_001033416.1
2	Tmem119	NM_146162.1	1400253	Mus musculus transmembrane protein 119 (Tmem119), mRNA.	NM_146162.1
2	Cpa3	NM_007753.1	3420672	Mus musculus carboxypeptidase A3, mast cell (Cpa3), mRNA.	NM_007753.1
2	Vdr	NM_009504.2	5420347	Mus musculus vitamin D receptor (Vdr), mRNA.	NM_009504.2
2	Vdr	NM_009504.2	2360292	Mus musculus vitamin D receptor (Vdr), mRNA.	NM_009504.2
2	Grlf1	NM_172739.4	5550307	Mus musculus glucocorticoid receptor DNA binding factor 1 (Grlf1), mRNA.	NM_172739.4
2	Des	NM_010043.1	1780411	Mus musculus desmin (Des), mRNA.	NM_010043.1
2	Tacr1	NM_009313.2	6250736		NM_009313.2
2	1500019C06Rik	NM_177323.2	1430537		NM_177323.2
2	Olfr270	NM_146607.1	1010431	Mus musculus olfactory receptor 270 (Olfr270), mRNA.	NM_146607.1
2	Trim69	NM_080510.1	3940333	Mus musculus tripartite motif-containing 69 (Trim69), mRNA.	NM_080510.1
2	Meis2	NM_010825.2	6350196	Mus musculus Meis homeobox 2 (Meis2), transcript variant 2, mRNA.	NM_010825.2
2	Glis2	NM_031184.3	1230017	Mus musculus GLIS family zinc finger 2 (Glis2), mRNA.	NM_031184.3
2	Spire1	NM_194355.1	4810672		NM_194355.1
2	Ceacam13	NM_028171.2	50524	Mus musculus carcinoembryonic antigen-related cell adhesion molecule 13 (Ceacam13), mRNA.	NM_028171.2
2	Krt222	NM_172946.1	150064	Mus musculus keratin 222 (Krt222), mRNA.	NM_172946.1
2	Acyp2	NM_029344.3	2690402	Mus musculus acylphosphatase 2, muscle type (Acyp2), mRNA.	NM_029344.3
2	Ptx3	NM_008987.2	1740008		NM_008987.2
2	Cpa6	NM_177834.3	5810026	Mus musculus carboxypeptidase A6 (Cpa6), mRNA.	NM_177834.3
2	Gjc2	NM_175452.3	610112	Mus musculus gap junction protein, gamma 2 (Gjc2), transcript variant 2, mRNA.	NM_175452.3
2	Cma2	NM_001024714.2	6550086	Mus musculus chymase 2, mast cell (Cma2), mRNA.	NM_001024714.2
2	Olfr891	NM_146478.1	540671		NM_146478.1
2	2600011C06Rik	NM_025930.2	3850768		NM_025930.2
2	Catsper4	NM_177866.2	5310475	Mus musculus channel, sperm associated 4 (Catsper4), mRNA.	NM_177866.2
2	6530401D17Rik	NR_003641.1	2060110	Mus musculus RIKEN cDNA 6530401D17 gene (6530401D17Rik), non-coding RNA.	NR_003641.1
2	Sesn2	NM_144907.1	290669	Mus musculus sestrin 2 (Sesn2), mRNA.	NM_144907.1
2	Ugt2a2	NM_001024148.1	6200161	Mus musculus UDP glucuronosyltransferase 2 family, polypeptide A2 (Ugt2a2), mRNA.	NM_001024148.1
2	Olfr1502	NM_146797.1	6940377	Mus musculus olfactory receptor 1502 (Olfr1502), mRNA.	NM_146797.1
2	Flot2	NM_008028.2	1470427	Mus musculus flotillin 2 (Flot2), transcript variant 2, mRNA.	NM_008028.2
2	Arhgap28	NM_172964.3	6100468	Mus musculus Rho GTPase activating protein 28 (Arhgap28), mRNA.	NM_172964.3
2	4930401F20Rik	NM_172895.1	4900717		NM_172895.1
2	C8g	NM_027062.1	3780601	Mus musculus complement component 8, gamma polypeptide (C8g), mRNA.	NM_027062.1
2	Ash2l		4120121
2	Gm1587	NM_001033440.1	4570612	Mus musculus gene model 1587, (NCBI) (Gm1587), mRNA.	NM_001033440.1
2	Hyal3	NM_178020.2	2230273	Mus musculus hyaluronoglucosaminidase 3 (Hyal3), mRNA.	NM_178020.2
2	Nudt13	NM_026341.2	4070026	Mus musculus nudix (nucleoside diphosphate linked moiety X)-type motif 13 (Nudt13), mRNA.	NM_026341.2
2	Cast	NM_009817.3	7380735	Mus musculus calpastatin (Cast), mRNA.	NM_009817.3
2	Ppp1r13l	NM_001010836.2	6130079	Mus musculus protein phosphatase 1, regulatory (inhibitor) subunit 13 like (Ppp1r13l), mRNA.	NM_001010836.2
2	Olfr593	NM_146380.1	1820253	Mus musculus olfactory receptor 593 (Olfr593), mRNA.	NM_146380.1
2	4921517D22Rik	NM_183290.2	1230278	Mus musculus RIKEN cDNA 4921517D22 gene (4921517D22Rik), mRNA.	NM_183290.2
2	Kdr	NM_010612.2	520632	Mus musculus kinase insert domain protein receptor (Kdr), mRNA.	NM_010612.2
2	Zfp92	NM_009566.4	1780278	Mus musculus zinc finger protein 92 (Zfp92), mRNA.	NM_009566.4
2	Gm606	NM_001013761.1	4810398	Mus musculus gene model 606, (NCBI) (Gm606), mRNA.	NM_001013761.1
2	Akr1c14	NM_134072.1	1690632	Mus musculus aldo-keto reductase family 1, member C14 (Akr1c14), mRNA.	NM_134072.1
2	Noxo1	NM_027988.1	2370672	Mus musculus NADPH oxidase organizer 1 (Noxo1), mRNA.	NM_027988.1
2	Rab27b	NM_030554.3	1190706	Mus musculus RAB27b, member RAS oncogene family (Rab27b), transcript variant 1, mRNA.	NM_030554.3
2	Jmy		5820707
2	Olfr503	NM_001011527.1	3850634	Mus musculus olfactory receptor 503 (Olfr503), mRNA.	NM_001011527.1
2	Slc30a8	NM_172816.1	4590520	Mus musculus solute carrier family 30 (zinc transporter), member 8 (Slc30a8), mRNA.	NM_172816.1
2	Gprc5c	NM_147217.1	3990450	Mus musculus G protein-coupled receptor, family C, group 5, member C (Gprc5c), mRNA.	NM_147217.1
2	Lca5	NM_027448.1	3450709	Mus musculus Leber congenital amaurosis 5 (human) (Lca5), transcript variant 2, mRNA.	NM_027448.1
2	Lrp12	NM_172814.3	6860255	Mus musculus low density lipoprotein-related protein 12 (Lrp12), mRNA.	NM_172814.3
2	Lzts1	NM_199364.1	4390435	Mus musculus leucine zipper, putative tumor suppressor 1 (Lzts1), mRNA.	NM_199364.1
2	Chrna9	XM_132045.2	1660221		XM_132045.2
2	Rbp1	NM_011254.2	6860609		NM_011254.2
2	Duoxa1	NM_145395.2	610554	Mus musculus dual oxidase maturation factor 1 (Duoxa1), mRNA.	NM_145395.2
2	Orm2	NM_011016.1	6350288		NM_011016.1
2	Negr1	NM_177274.3	6450736	Mus musculus neuronal growth regulator 1 (Negr1), transcript variant 2, mRNA.	NM_177274.3
2	Cebpa	NM_007678.3	7380400	Mus musculus CCAAT/enhancer binding protein (C/EBP), alpha (Cebpa), mRNA.	NM_007678.3
2	LOC100044934	XR_031569.1	4880452	PREDICTED: Mus musculus similar to cardiomyopathy associated 4 (LOC100044934), misc RNA.	XR_031569.1
2	BC018242	NM_144935.1	2490600	Mus musculus cDNA sequence BC018242 (BC018242), mRNA.	NM_144935.1
2	EG13909	NM_144511.1	7150324	Mus musculus predicted gene, EG13909 (EG13909), mRNA.	NM_144511.1
2	Gats	NM_030719.3	110132	Mus musculus opposite strand transcription unit to Stag3 (Gats), mRNA.	NM_030719.3
2	Ube2b	NM_009458.3	2070044	Mus musculus ubiquitin-conjugating enzyme E2B, RAD6 homology (S. cerevisiae) (Ube2b), mRNA.	NM_009458.3
2	Rln3	NM_173184.1	6270066	Mus musculus relaxin 3 (Rln3), mRNA.	NM_173184.1
2	BC049635	NM_177785.3	7050458	Mus musculus cDNA sequence BC049635 (BC049635), mRNA.	NM_177785.3
2	Hoxb3	NM_010458.2	4010619	Mus musculus homeo box B3 (Hoxb3), transcript variant 2, mRNA.	NM_010458.2
2	Hoxb3	NM_010458.2	2710358	Mus musculus homeo box B3 (Hoxb3), transcript variant 2, mRNA.	NM_010458.2
2	Capn8	NM_130890.1	5360521	Mus musculus calpain 8 (Capn8), mRNA.	NM_130890.1
2	Rnf112	NM_009548.2	2810400	Mus musculus ring finger protein 112 (Rnf112), mRNA.	NM_009548.2
2	1700113O17Rik	NM_026627.1	6250576	Mus musculus RIKEN cDNA 1700113O17 gene (1700113O17Rik), mRNA.	NM_026627.1
2	Pigk	NM_025662.4	4120270	Mus musculus phosphatidylinositol glycan anchor biosynthesis, class K (Pigk), transcript variant 1, mRNA.	NM_025662.4
2	Il1r1	NM_008362.1	7650731		NM_008362.1
2	A930025D01Rik	NM_178762.3	4570215	Mus musculus RIKEN cDNA A930025D01 gene (A930025D01Rik), mRNA.	NM_178762.3
2	Tardbp	NM_145556.3	5670615	Mus musculus TAR DNA binding protein (Tardbp), transcript variant 1, mRNA.	NM_145556.3
2	Gpr61	NM_175470.3	7000619	Mus musculus G protein-coupled receptor 61 (Gpr61), mRNA.	NM_175470.3
2	Gm114	NM_001033298.2	4640056	Mus musculus gene model 114, (NCBI) (Gm114), mRNA. XM_925684 XM_925685	NM_001033298.2
2	Actl6b	NM_031404.4	2650398	Mus musculus actin-like 6B (Actl6b), mRNA.	NM_031404.4
2	Kctd14	NM_001012434.2	6840048	Mus musculus potassium channel tetramerisation domain containing 14 (Kctd14), mRNA.	NM_001012434.2
2	Kctd14	NM_001012434.2	840369	Mus musculus potassium channel tetramerisation domain containing 14 (Kctd14), mRNA.	NM_001012434.2
2	Soat2	NM_146064.1	2490253	Mus musculus sterol O-acyltransferase 2 (Soat2), mRNA.	NM_146064.1
2	Pfn4	XM_356571.1	2850520		XM_356571.1
2	Aak1	NM_001040106.1	4280162	Mus musculus AP2 associated kinase 1 (Aak1), transcript variant 1, mRNA.	NM_001040106.1
2	Cntln	NM_175275.3	1170180	Mus musculus centlein, centrosomal protein (Cntln), transcript variant 1, mRNA.	NM_175275.3
2	Psca	NM_028216.1	3390192	Mus musculus prostate stem cell antigen (Psca), mRNA.	NM_028216.1
2	Spn	NM_001037810.1	7400035	Mus musculus sialophorin (Spn), transcript variant 2, mRNA.	NM_001037810.1
2	Cln8	NM_012000.3	2260446	Mus musculus ceroid-lipofuscinosis, neuronal 8 (Cln8), mRNA.	NM_012000.3
2	Fads3	NM_021890.3	2370451	Mus musculus fatty acid desaturase 3 (Fads3), mRNA.	NM_021890.3
2	Tbc1d8b	NM_001081499.1	2710470	Mus musculus TBC1 domain family, member 8B (Tbc1d8b), mRNA.	NM_001081499.1
2	Atxn3	NM_029705.1	3450327	Mus musculus ataxin 3 (Atxn3), mRNA.	NM_029705.1
2	LOC100044210	XM_001471732.1	4830154	PREDICTED: Mus musculus hypothetical protein LOC100044210 (LOC100044210), mRNA.	XM_001471732.1
2	Scn4a	NM_133199.1	3310477	Mus musculus sodium channel, voltage-gated, type IV, alpha (Scn4a), mRNA.	NM_133199.1
2	LOC100047674	XM_001478657.1	4890100	PREDICTED: Mus musculus similar to solute carrier family 35 (UDP-glucuronic acid/UDP-N-acetylgalactosamine dual transporter), member D1 (LOC100047674), mRNA.	XM_001478657.1
2	Plekhb1	NM_013746.1	4830494	Mus musculus pleckstrin homology domain containing, family B (evectins) member 1 (Plekhb1), mRNA.	NM_013746.1
2	Atg4b	NM_174874.3	3520288	Mus musculus autophagy-related 4B (yeast) (Atg4b), mRNA.	NM_174874.3
2	Rad51l3	NM_011235.3	3290736	Mus musculus RAD51-like 3 (S. cerevisiae) (Rad51l3), mRNA.	NM_011235.3
2	Rad51l3	NM_011235.3	3060646	Mus musculus RAD51-like 3 (S. cerevisiae) (Rad51l3), mRNA.	NM_011235.3
2	Rdh7	NM_017473.3	6060605	Mus musculus retinol dehydrogenase 7 (Rdh7), mRNA.	NM_017473.3
2	Cdh11	NM_009866.4	5420026	Mus musculus cadherin 11 (Cdh11), mRNA.	NM_009866.4
2	Olfr720	NM_146392.1	4890441	Mus musculus olfactory receptor 720 (Olfr720), mRNA.	NM_146392.1
2	Crhr2	NM_009953.2	780270	Mus musculus corticotropin releasing hormone receptor 2 (Crhr2), mRNA.	NM_009953.2
2	Stk38l	NM_172734.2	6450438	Mus musculus serine/threonine kinase 38 like (Stk38l), mRNA.	NM_172734.2
2	Snapc3	NM_029949.3	3370167	Mus musculus small nuclear RNA activating complex, polypeptide 3 (Snapc3), mRNA.	NM_029949.3
2	Hpcal4	NM_174998.3	7400717	Mus musculus hippocalcin-like 4 (Hpcal4), mRNA.	NM_174998.3
2	Poln	NM_181857.2	6330324	Mus musculus DNA polymerase N (Poln), mRNA.	NM_181857.2
2	Trim54	NM_021447.1	240435	Mus musculus tripartite motif-containing 54 (Trim54), mRNA.	NM_021447.1
2	Rhpn1	NM_008164.1	6370278	Mus musculus rhophilin, Rho GTPase binding protein 1 (Rhpn1), mRNA.	NM_008164.1
2	Zfp398	NM_027477.2	1190017	Mus musculus zinc finger protein 398 (Zfp398), transcript variant 1, mRNA.	NM_027477.2
2	Cyp11b2	NM_009991.2	7560736	Mus musculus cytochrome P450, family 11, subfamily b, polypeptide 2 (Cyp11b2), mRNA.	NM_009991.2
2	Rpe65	NM_029987.2	3850402	Mus musculus retinal pigment epithelium 65 (Rpe65), mRNA.	NM_029987.2
2	V1rc15	NM_134170.3	5860112	Mus musculus vomeronasal 1 receptor, C15 (V1rc15), mRNA.	NM_134170.3
2	Fsd1	NM_183178.2	3990152	Mus musculus fibronectin type 3 and SPRY domain-containing protein (Fsd1), mRNA.	NM_183178.2
2	Gsk3a	NM_001031667.1	1710630	Mus musculus glycogen synthase kinase 3 alpha (Gsk3a), mRNA.	NM_001031667.1
2	Rtkn	NM_009106.1	4250411	Mus musculus rhotekin (Rtkn), transcript variant 1, mRNA.	NM_009106.1
2	Pkp2	NM_026163.2	4230619	Mus musculus plakophilin 2 (Pkp2), mRNA.	NM_026163.2
2	Carf	NM_139150.3	1820678	Mus musculus calcium response factor (Carf), mRNA.	NM_139150.3
2	Gabpb1	NM_207669.1	360626	Mus musculus GA repeat binding protein, beta 1 (Gabpb1), transcript variant 1, mRNA.	NM_207669.1
2	Birc5	NM_009689.2	2810612	Mus musculus baculoviral IAP repeat-containing 5 (Birc5), transcript variant 1, mRNA.	NM_009689.2
2	Gnao1	NM_010308.3	4880369	Mus musculus guanine nucleotide binding protein, alpha O (Gnao1), transcript variant A, mRNA.	NM_010308.3
2	C1galt1	NM_052993.2	5870202	Mus musculus core 1 synthase, glycoprotein-N-acetylgalactosamine 3-beta-galactosyltransferase, 1 (C1galt1), mRNA.	NM_052993.2
2	2610110G12Rik	NM_028476.3	5900170	Mus musculus RIKEN cDNA 2610110G12 gene (2610110G12Rik), mRNA.	NM_028476.3
2	Lrrc46	NM_027026.2	6060593	Mus musculus leucine rich repeat containing 46 (Lrrc46), mRNA.	NM_027026.2
2	Mrpl13	NM_026759.3	3710537	Mus musculus mitochondrial ribosomal protein L13 (Mrpl13), nuclear gene encoding mitochondrial protein, mRNA.	NM_026759.3
2	Mcam	NM_023061.1	940327	Mus musculus melanoma cell adhesion molecule (Mcam), mRNA.	NM_023061.1
2	Mcam	NM_023061.1	7160041	Mus musculus melanoma cell adhesion molecule (Mcam), mRNA.	NM_023061.1
2	Steap3	NM_133186.1	620072	Mus musculus STEAP family member 3 (Steap3), mRNA.	NM_133186.1
2	Sfpi1	NM_011355.1	1740301	Mus musculus SFFV proviral integration 1 (Sfpi1), mRNA.	NM_011355.1
2	Alg6	NM_001081264.1	3840424	Mus musculus asparagine-linked glycosylation 6 homolog (yeast, alpha-1,3,-glucosyltransferase) (Alg6), mRNA.	NM_001081264.1
2	Phrf1	NM_001081118.1	5870541	Mus musculus PHD and ring finger domains 1 (Phrf1), mRNA.	NM_001081118.1
2	Defcr21	NM_183253.1	1450239	Mus musculus defensin related cryptdin 21 (Defcr21), mRNA.	NM_183253.1
2	Zfp609	NM_172536.1	7320687	Mus musculus zinc finger protein 609 (Zfp609), mRNA.	NM_172536.1
2	Hist2h4	NM_033596.1	3450564	Mus musculus histone cluster 2, H4 (Hist2h4), mRNA.	NM_033596.1
2	Decr2	NM_011933.1	5910349		NM_011933.1
2	Decr2	NM_011933.1	3310161		NM_011933.1
2	Dync1i1	NM_010063.1	380056	Mus musculus dynein cytoplasmic 1 intermediate chain 1 (Dync1i1), mRNA.	NM_010063.1
2	Dync1i1	NM_010063.1	3140408	Mus musculus dynein cytoplasmic 1 intermediate chain 1 (Dync1i1), mRNA.	NM_010063.1
2	St3gal2	NM_178048.3	6330685	Mus musculus ST3 beta-galactoside alpha-2,3-sialyltransferase 2 (St3gal2), transcript variant 2, mRNA.	NM_178048.3
2	Bzw2	NM_025840.2	4480546	Mus musculus basic leucine zipper and W2 domains 2 (Bzw2), mRNA.	NM_025840.2
2	Spag9	NM_027569.2	4920682	Mus musculus sperm associated antigen 9 (Spag9), transcript variant 1, mRNA.	NM_027569.2
2	Azi2		6350242
2	Alx3	NM_007441.1	4010521	Mus musculus aristaless 3 (Alx3), mRNA.	NM_007441.1
2	Eda2r	NM_175540.4	4730431	Mus musculus ectodysplasin A2 isoform receptor (Eda2r), mRNA.	NM_175540.4
2	Orc2l	NM_008765.2	5550292	Mus musculus origin recognition complex, subunit 2-like (S. cerevisiae) (Orc2l), transcript variant a, mRNA.	NM_008765.2
2	Orc2l	NM_008765.2	3850431	Mus musculus origin recognition complex, subunit 2-like (S. cerevisiae) (Orc2l), transcript variant a, mRNA.	NM_008765.2
2	A530088H08Rik	NM_178656.3	1070672	Mus musculus RIKEN cDNA A530088H08 gene (A530088H08Rik), mRNA.	NM_178656.3
2	F730047E07Rik	NM_199467.1	4670601	Mus musculus RIKEN cDNA F730047E07 gene (F730047E07Rik), mRNA.	NM_199467.1
2	Tmem98	NM_029537.1	1990196	Mus musculus transmembrane protein 98 (Tmem98), mRNA.	NM_029537.1
2	Armcx6	NM_001007578.1	5220228	Mus musculus armadillo repeat containing, X-linked 6 (Armcx6), mRNA.	NM_001007578.1
2	Armcx6	NM_001007578.1	10390	Mus musculus armadillo repeat containing, X-linked 6 (Armcx6), mRNA.	NM_001007578.1
2	Wdr32	NM_153167.2	2630670	Mus musculus WD repeat domain 32 (Wdr32), mRNA.	NM_153167.2
2	Gcnt2	NM_023887.3	620398	Mus musculus glucosaminyl (N-acetyl) transferase 2, I-branching enzyme (Gcnt2), transcript variant 2, mRNA.	NM_023887.3
2	Zfp385c	NM_177790.3	3310736	Mus musculus zinc finger protein 385C (Zfp385c), mRNA.	NM_177790.3
2	Fabp6	NM_008375.1	2940646	Mus musculus fatty acid binding protein 6, ileal (gastrotropin) (Fabp6), mRNA.	NM_008375.1
2	Homer1	NM_011982.1	1510672	Mus musculus homer homolog 1 (Drosophila) (Homer1), transcript variant S, mRNA.	NM_011982.1
2	Ccdc77	NM_026028.3	2630068	Mus musculus coiled-coil domain containing 77 (Ccdc77), mRNA.	NM_026028.3
2	Eaf1	NM_028932.3	7510386	Mus musculus ELL associated factor 1 (Eaf1), mRNA.	NM_028932.3
2	LOC100045188	XM_001473819.1	4780064	PREDICTED: Mus musculus similar to ankyrin repeat domain 34 (LOC100045188), mRNA.	XM_001473819.1
2	Ltb4r2		7050039
2	Gimap4	NM_174990.3	5690519	Mus musculus GTPase, IMAP family member 4 (Gimap4), transcript variant 1, mRNA.	NM_174990.3
2	Icam5	NM_008319.1	610739	Mus musculus intercellular adhesion molecule 5, telencephalin (Icam5), mRNA.	NM_008319.1
2	Cyp26a1	NM_007811.1	3870056	Mus musculus cytochrome P450, family 26, subfamily a, polypeptide 1 (Cyp26a1), mRNA.	NM_007811.1
2	1700067P10Rik	NM_026625.2	3420068	Mus musculus RIKEN cDNA 1700067P10 gene (1700067P10Rik), mRNA.	NM_026625.2
2	Olfr1390	NM_147065.1	5910465	Mus musculus olfactory receptor 1390 (Olfr1390), mRNA.	NM_147065.1
2	5830415F09Rik	NM_029086.1	7330661	Mus musculus RIKEN cDNA 5830415F09 gene (5830415F09Rik), mRNA. XM_976769	NM_029086.1
2	Rfesd	NM_178916.3	1440196	Mus musculus Rieske (Fe-S) domain containing (Rfesd), mRNA.	NM_178916.3
2	Tmem25	NM_027865.1	3060022	Mus musculus transmembrane protein 25 (Tmem25), mRNA.	NM_027865.1
2	Neurog2	NM_009718.2	6200647	Mus musculus neurogenin 2 (Neurog2), mRNA.	NM_009718.2
2	Ptpn14	NM_008976.2	460167	Mus musculus protein tyrosine phosphatase, non-receptor type 14 (Ptpn14), mRNA.	NM_008976.2
2	Pafah2	NM_133880.1	2360408	Mus musculus platelet-activating factor acetylhydrolase 2 (Pafah2), mRNA.	NM_133880.1
2	LOC669660	XM_976375.1	4640717	PREDICTED: Mus musculus similar to PDZ and LIM domain protein 5 (Enigma homolog) (Enigma-like PDZ and LIM domains protein) (LOC669660), mRNA.	XM_976375.1
2	Abca6	NM_147218.1	3310324	Mus musculus ATP-binding cassette, sub-family A (ABC1), member 6 (Abca6), mRNA.	NM_147218.1
2	Gpld1	NM_008156.2	6940064	Mus musculus glycosylphosphatidylinositol specific phospholipase D1 (Gpld1), mRNA.	NM_008156.2
2	Gpld1	NM_008156.2	6420368	Mus musculus glycosylphosphatidylinositol specific phospholipase D1 (Gpld1), mRNA.	NM_008156.2
2	Chgb	NM_007694.4	4540561	Mus musculus chromogranin B (Chgb), mRNA.	NM_007694.4
2	Samm50	NM_178614.2	4780709	Mus musculus sorting and assembly machinery component 50 homolog (S. cerevisiae) (Samm50), mRNA.	NM_178614.2
2	Cdh23	NM_023370.2	110110	Mus musculus cadherin 23 (otocadherin) (Cdh23), mRNA.	NM_023370.2
2	Dpysl2		1010278
2	Acin1	NM_019567.2	6110343	Mus musculus apoptotic chromatin condensation inducer 1 (Acin1), transcript variant 1, mRNA.	NM_019567.2
2	A430083B19Rik	NM_177624.3	3060736	Mus musculus RIKEN cDNA A430083B19 gene (A430083B19Rik), mRNA.	NM_177624.3
2	Tjp3	NM_013769.1	520754		NM_013769.1
2	Paf1	NM_019458.2	510110	Mus musculus Paf1, RNA polymerase II associated factor, homolog (S. cerevisiae) (Paf1), mRNA.	NM_019458.2
2	Olfr970	NM_146611.1	2100603	Mus musculus olfactory receptor 970 (Olfr970), mRNA.	NM_146611.1
2	Rsad2	NM_021384.3	5560474	Mus musculus radical S-adenosyl methionine domain containing 2 (Rsad2), mRNA.	NM_021384.3
2	Fam171a2	NM_199200.2	1110414	Mus musculus family with sequence similarity 171, member A2 (Fam171a2), mRNA.	NM_199200.2
2	Adcyap1r1	NM_007407.3	4610148	Mus musculus adenylate cyclase activating polypeptide 1 receptor 1 (Adcyap1r1), transcript variant 1, mRNA.	NM_007407.3
2	6030458C11Rik	NM_029998.2	2260148	Mus musculus RIKEN cDNA 6030458C11 gene (6030458C11Rik), mRNA.	NM_029998.2
2	Rhbdf2	NM_172572.2	4920113	Mus musculus rhomboid 5 homolog 2 (Drosophila) (Rhbdf2), mRNA.	NM_172572.2
2	Abca15	NM_177213.3	4220347	Mus musculus ATP-binding cassette, sub-family A (ABC1), member 15 (Abca15), mRNA.	NM_177213.3
2	Abca15	NM_177213.3	7210450	Mus musculus ATP-binding cassette, sub-family A (ABC1), member 15 (Abca15), mRNA.	NM_177213.3
2	Cdo1	NM_033037.3	1410296	Mus musculus cysteine dioxygenase 1, cytosolic (Cdo1), mRNA.	NM_033037.3
2	LOC100048638	XR_034832.1	3830475	PREDICTED: Mus musculus similar to lens fiber cell beaded-filament structure protein (LOC100048638), misc RNA.	XR_034832.1
2	OTTMUSG00000008540	NM_177865.2	2690692	Mus musculus predicted gene, OTTMUSG00000008540 (OTTMUSG00000008540), mRNA.	NM_177865.2
2	Itgad	NM_001029872.1	3780475	Mus musculus integrin, alpha D (Itgad), mRNA.	NM_001029872.1
2	Ubox5	NM_080562.4	2510131	Mus musculus U box domain containing 5 (Ubox5), mRNA.	NM_080562.4
2	Elk4	NM_007923.1	290181	Mus musculus ELK4, member of ETS oncogene family (Elk4), mRNA.	NM_007923.1
2	Trim40	NM_001033235.1	4590100	Mus musculus tripartite motif-containing 40 (Trim40), mRNA.	NM_001033235.1
2	Crybb3	NM_021352.2	6980377	Mus musculus crystallin, beta B3 (Crybb3), mRNA.	NM_021352.2
2	Inhbe	NM_008382.1	6770703	Mus musculus inhibin beta E (Inhbe), mRNA.	NM_008382.1
2	Reep2	NM_144865.1	5960022	Mus musculus receptor accessory protein 2 (Reep2), mRNA.	NM_144865.1
2	Reep2	NM_144865.1	6020035	Mus musculus receptor accessory protein 2 (Reep2), mRNA.	NM_144865.1
2	Olfr100	NM_207673.1	3120279	Mus musculus olfactory receptor 100 (Olfr100), mRNA.	NM_207673.1
2	Cd1d2	NM_007640.2	7560754	Mus musculus CD1d2 antigen (Cd1d2), mRNA.	NM_007640.2
2	Tm9sf2	NM_080556.2	1580343	Mus musculus transmembrane 9 superfamily member 2 (Tm9sf2), mRNA.	NM_080556.2
2	Tex19.1	NM_028602.2	7560189	Mus musculus testis expressed gene 19.1 (Tex19.1), mRNA.	NM_028602.2
2	Rplp1	NM_018853.3	540326	Mus musculus ribosomal protein, large, P1 (Rplp1), mRNA.	NM_018853.3
2	Gip	NM_008119.2	6270445	Mus musculus gastric inhibitory polypeptide (Gip), mRNA.	NM_008119.2
2	Actn3	NM_013456.1	1190347	Mus musculus actinin alpha 3 (Actn3), mRNA.	NM_013456.1
2	Grin2d	NM_008172.2	870242	Mus musculus glutamate receptor, ionotropic, NMDA2D (epsilon 4) (Grin2d), mRNA.	NM_008172.2
2	Ccdc21	NM_144527.2	2690528	Mus musculus coiled-coil domain containing 21 (Ccdc21), mRNA.	NM_144527.2
2	Olfr1208	NM_146778.1	3610372	Mus musculus olfactory receptor 1208 (Olfr1208), mRNA.	NM_146778.1
2	Arfgap1	NM_145760.2	6100537	Mus musculus ADP-ribosylation factor GTPase activating protein 1 (Arfgap1), mRNA.	NM_145760.2
2	Oaz3	NM_016901.1	1300041	Mus musculus ornithine decarboxylase antizyme 3 (Oaz3), mRNA.	NM_016901.1
2	Usp2	NM_198091.2	2370142	Mus musculus ubiquitin specific peptidase 2 (Usp2), transcript variant 2, mRNA.	NM_198091.2
2	Fusip1	NM_010178.1	1440678		NM_010178.1
2	Mapk7	NM_011841.1	7560243	Mus musculus mitogen-activated protein kinase 7 (Mapk7), mRNA.	NM_011841.1
2	Zbtb41	NM_172643.3	6250136	Mus musculus zinc finger and BTB domain containing 41 homolog (Zbtb41), mRNA.	NM_172643.3
2	Gm1070	NM_001033462.1	5310296	Mus musculus gene model 1070, (NCBI) (Gm1070), mRNA.	NM_001033462.1
2	Tarsl2	NM_172310.1	2690270	Mus musculus threonyl-tRNA synthetase-like 2 (Tarsl2), mRNA.	NM_172310.1
2	Olfr535	NM_146954.1	5360301	Mus musculus olfactory receptor 535 (Olfr535), mRNA.	NM_146954.1
2	Olfr535	NM_146954.1	5360639	Mus musculus olfactory receptor 535 (Olfr535), mRNA.	NM_146954.1
2	Rufy3	NM_027530.2	5340301	Mus musculus RUN and FYVE domain containing 3 (Rufy3), mRNA.	NM_027530.2
2	Asf1b	NM_024184.2	1340041	Mus musculus ASF1 anti-silencing function 1 homolog B (S. cerevisiae) (Asf1b), mRNA.	NM_024184.2
2	Olfr310	NM_001011520.1	20653	Mus musculus olfactory receptor 310 (Olfr310), mRNA.	NM_001011520.1
2	382044	NM_001081372.1	4760672	Mus musculus predicted gene, 382044 (382044), mRNA.	NM_001081372.1
2	Fbxw7	NM_080428.2	3990079	Mus musculus F-box and WD-40 domain protein 7 (Fbxw7), mRNA.	NM_080428.2
2	Uhmk1	NM_010633.3	1260193	Mus musculus U2AF homology motif (UHM) kinase 1 (Uhmk1), mRNA.	NM_010633.3
2	Ccdc80	NM_026439.2	5810538	Mus musculus coiled-coil domain containing 80 (Ccdc80), mRNA.	NM_026439.2
2	Olfr460	NM_146383.1	3400687	Mus musculus olfactory receptor 460 (Olfr460), mRNA.	NM_146383.1
2	Msi2h		770450
2	Suv39h2	NM_022724.3	2340753	Mus musculus suppressor of variegation 3-9 homolog 2 (Drosophila) (Suv39h2), mRNA.	NM_022724.3
2	Enox2	NM_145951.4	7100424	Mus musculus ecto-NOX disulfide-thiol exchanger 2 (Enox2), mRNA.	NM_145951.4
2	Tmem28	NM_001081283.1	4230195	Mus musculus transmembrane protein 28 (Tmem28), mRNA.	NM_001081283.1
2	Slc6a7	NM_201353.1	4220494	Mus musculus solute carrier family 6 (neurotransmitter transporter, L-proline), member 7 (Slc6a7), mRNA.	NM_201353.1
2	Acvr1	NM_007394.2	1660397	Mus musculus activin A receptor, type 1 (Acvr1), mRNA.	NM_007394.2
2	Doc2g	NM_021791.2	6290653	Mus musculus double C2, gamma (Doc2g), mRNA.	NM_021791.2
2	Ankrd13c	NM_001013806.1	730465	Mus musculus ankyrin repeat domain 13c (Ankrd13c), mRNA.	NM_001013806.1
2	Myst4	NM_017479.2	2690239	Mus musculus MYST histone acetyltransferase monocytic leukemia 4 (Myst4), mRNA.	NM_017479.2
2	Bsnd	NM_080458.2	5220451	Mus musculus Bartter syndrome, infantile, with sensorineural deafness (Barttin) (Bsnd), mRNA.	NM_080458.2
2	Rabgap1l	NM_013862.4	450524	Mus musculus RAB GTPase activating protein 1-like (Rabgap1l), transcript variant 1, mRNA. XM_924767 XM_924771 XM_924774	NM_013862.4
2	0610040J01Rik	NM_029554.2	4920632	Mus musculus RIKEN cDNA 0610040J01 gene (0610040J01Rik), mRNA.	NM_029554.2
2	Sema3g	NM_001025379.1	4560129	Mus musculus sema domain, immunoglobulin domain (Ig), short basic domain, secreted, (semaphorin) 3G (Sema3g), mRNA.	NM_001025379.1
2	Abcb10	NM_019552.2	2510458	Mus musculus ATP-binding cassette, sub-family B (MDR/TAP), member 10 (Abcb10), nuclear gene encoding mitochondrial protein, mRNA.	NM_019552.2
2	Rnf141	NM_025999.1	1570743		NM_025999.1
2	Iffo1	NM_178787.5	4850215	Mus musculus intermediate filament family orphan 1 (Iffo1), transcript variant 2, mRNA.	NM_178787.5
2	Zfp498	NM_001081431.1	3610048	Mus musculus zinc finger protein 498 (Zfp498), mRNA.	NM_001081431.1
2	Ccrk	NM_053180.2	4010181	Mus musculus cell cycle related kinase (Ccrk), mRNA.	NM_053180.2
2	Phf19	NM_028716.1	4730131	Mus musculus PHD finger protein 19 (Phf19), mRNA.	NM_028716.1
2	Prdx6-rs1	NM_177256.3	1940220	Mus musculus peroxiredoxin 6, related sequence 1 (Prdx6-rs1), mRNA.	NM_177256.3
2	2310016C08Rik	NM_023516.3	3360241	Mus musculus RIKEN cDNA 2310016C08 gene (2310016C08Rik), mRNA.	NM_023516.3
2	Bub1b	NM_009773.1	5910528	Mus musculus budding uninhibited by benzimidazoles 1 homolog, beta (S. cerevisiae) (Bub1b), mRNA.	NM_009773.1
2	Irak1bp1	NM_022986.3	6220369	Mus musculus interleukin-1 receptor-associated kinase 1 binding protein 1 (Irak1bp1), mRNA.	NM_022986.3
2	Lcn5	NM_007947.2	2600202	Mus musculus lipocalin 5 (Lcn5), transcript variant 1, mRNA.	NM_007947.2
2	Ppm1j	NM_027982.2	6580689	Mus musculus protein phosphatase 1J (Ppm1j), mRNA.	NM_027982.2
2	Ptprd	NM_001014288.2	6550672	Mus musculus protein tyrosine phosphatase, receptor type, D (Ptprd), transcript variant a, mRNA.	NM_001014288.2
2	Bcl9	NM_029933.3	5390603	Mus musculus B-cell CLL/lymphoma 9 (Bcl9), mRNA.	NM_029933.3
2	V1rc25	NM_134180.1	6520563	Mus musculus vomeronasal 1 receptor, C25 (V1rc25), mRNA.	NM_134180.1
2	Hba-a1	NM_008218.2	2000398	Mus musculus hemoglobin alpha, adult chain 1 (Hba-a1), mRNA.	NM_008218.2
2	Sez6l2	NM_144926.4	5960114	Mus musculus seizure related 6 homolog like 2 (Sez6l2), mRNA.	NM_144926.4
2	D6Mm5e	NM_033079.1	5960026	Mus musculus DNA segment, Chr 6, Miriam Meisler 5, expressed (D6Mm5e), mRNA.	NM_033079.1
2	Narg1		6900332
2	Atp2a1	NM_007504.2	780356	Mus musculus ATPase, Ca++ transporting, cardiac muscle, fast twitch 1 (Atp2a1), mRNA.	NM_007504.2
2	Cttn	NM_007803.1	50022		NM_007803.1
2	Cttn	NM_007803.1	1450039		NM_007803.1
2	Cass4	NM_001033538.2	2850563	Mus musculus Cas scaffolding protein family member 4 (Cass4), transcript variant 1, mRNA.	NM_001033538.2
2	Trpm3	NM_001035240.2	6060253	Mus musculus transient receptor potential cation channel, subfamily M, member 3 (Trpm3), transcript variant 2, mRNA.	NM_001035240.2
2	Trpm3	NM_001035240.2	5910689	Mus musculus transient receptor potential cation channel, subfamily M, member 3 (Trpm3), transcript variant 2, mRNA.	NM_001035240.2
2	4933416C03Rik	NR_003651.1	4120475	Mus musculus RIKEN cDNA 4933416C03 gene (4933416C03Rik), non-coding RNA.	NR_003651.1
2	Trim44	NM_020267.2	5270274	Mus musculus tripartite motif-containing 44 (Trim44), mRNA.	NM_020267.2
2	Eps8l1	NM_026146.3	7400707	Mus musculus EPS8-like 1 (Eps8l1), mRNA.	NM_026146.3
2	Pecr	NM_023523.4	2260561	Mus musculus peroxisomal trans-2-enoyl-CoA reductase (Pecr), mRNA.	NM_023523.4
2	Mllt3	NM_027326.3	1110112	Mus musculus myeloid/lymphoid or mixed-lineage leukemia (trithorax homolog, Drosophila); translocated to, 3 (Mllt3), transcript variant 1, mRNA.	NM_027326.3
2	Plscr2	NM_008880.2	2490368	Mus musculus phospholipid scramblase 2 (Plscr2), mRNA.	NM_008880.2
2	Cux1	NM_009986.3	360341	Mus musculus cut-like homeobox 1 (Cux1), transcript variant 1, mRNA.	NM_009986.3
2	AI987944	NM_183167.1	4230709		NM_183167.1
2	D930040M24Rik		6520095
2	Fxyd7	NM_022007.1	1570626	Mus musculus FXYD domain-containing ion transport regulator 7 (Fxyd7), mRNA.	NM_022007.1
2	Ifna6	NM_206871.1	5820189	Mus musculus interferon alpha 6 (Ifna6), mRNA.	NM_206871.1
2	Kcnab3	NM_010599.3	2060601	Mus musculus potassium voltage-gated channel, shaker-related subfamily, beta member 3 (Kcnab3), mRNA.	NM_010599.3
2	Olfr1184	NM_146823.1	1070270	Mus musculus olfactory receptor 1184 (Olfr1184), mRNA.	NM_146823.1
2	Gm776	NM_001033427.1	2140446	Mus musculus gene model 776, (NCBI) (Gm776), mRNA.	NM_001033427.1
2	Thbs3	NM_013691.1	5270156	Mus musculus thrombospondin 3 (Thbs3), mRNA.	NM_013691.1
2	Thbs3	NM_013691.1	1410253	Mus musculus thrombospondin 3 (Thbs3), mRNA.	NM_013691.1
2	Olfr910	NM_146811.1	1440754	Mus musculus olfactory receptor 910 (Olfr910), mRNA.	NM_146811.1
2	Thap3	NM_175152.3	6370152	Mus musculus THAP domain containing, apoptosis associated protein 3 (Thap3), mRNA.	NM_175152.3
2	1700025K23Rik	NM_183254.1	5340161	Mus musculus RIKEN cDNA 1700025K23 gene (1700025K23Rik), mRNA.	NM_183254.1
2	Ccdc65	NM_153518.1	1820672	Mus musculus coiled-coil domain containing 65 (Ccdc65), mRNA.	NM_153518.1
2	Pnp1	NM_013632.3	1170598	Mus musculus purine-nucleoside phosphorylase 1 (Pnp1), mRNA.	NM_013632.3
2	Zswim2	NM_027964.2	3520431	Mus musculus zinc finger, SWIM domain containing 2 (Zswim2), mRNA.	NM_027964.2
2	Uts2	NM_011910.1	1470750	Mus musculus urotensin 2 (Uts2), mRNA.	NM_011910.1
2	Gpr3	NM_008154.3	6200403	Mus musculus G-protein coupled receptor 3 (Gpr3), mRNA.	NM_008154.3
2	Accn3	NM_183000.2	2650477	Mus musculus amiloride-sensitive cation channel 3 (Accn3), mRNA.	NM_183000.2
2	Vpreb1	NM_016982.1	3870274	Mus musculus pre-B lymphocyte gene 1 (Vpreb1), mRNA.	NM_016982.1
2	Gm711	NM_198628.1	4590079		NM_198628.1
2	Espn	NM_207687.2	4570519	Mus musculus espin (Espn), transcript variant 1, mRNA.	NM_207687.2
2	Pcsk4	NM_008793.1	360678	Mus musculus proprotein convertase subtilisin/kexin type 4 (Pcsk4), mRNA.	NM_008793.1
2	Cenpo	NM_134046.3	6960050	Mus musculus centromere protein O (Cenpo), mRNA.	NM_134046.3
2	Fam171a1	NM_001081161.1	1110047	Mus musculus family with sequence similarity 171, member A1 (Fam171a1), mRNA.	NM_001081161.1
2	Tmem169	NM_175564.4	1660088	Mus musculus transmembrane protein 169 (Tmem169), mRNA.	NM_175564.4
2	Med13	NM_001080931.1	2450452	Mus musculus mediator complex subunit 13 (Med13), mRNA.	NM_001080931.1
2	9630020G10Rik	NM_177137.2	3940369		NM_177137.2
2	Prokr1	NM_021381.3	70692	Mus musculus prokineticin receptor 1 (Prokr1), mRNA.	NM_021381.3
2	Cd34	NM_133654.1	5420243	Mus musculus CD34 antigen (Cd34), mRNA.	NM_133654.1
2	Crygd	NM_007776.1	4490647	Mus musculus crystallin, gamma D (Crygd), mRNA.	NM_007776.1
2	Tst	NM_009437.4	150373	Mus musculus thiosulfate sulfurtransferase, mitochondrial (Tst), nuclear gene encoding mitochondrial protein, mRNA.	NM_009437.4
2	Grwd1	NM_153419.1	4830246	Mus musculus glutamate-rich WD repeat containing 1 (Grwd1), mRNA.	NM_153419.1
2	Grik2	NM_010349.1	7550601	Mus musculus glutamate receptor, ionotropic, kainate 2 (beta 2) (Grik2), mRNA.	NM_010349.1
2	Klhl10	NM_025727.1	5340075	Mus musculus kelch-like 10 (Drosophila) (Klhl10), mRNA.	NM_025727.1
2	D830030K20Rik	NM_177135.2	4040615	Mus musculus RIKEN cDNA D830030K20 gene (D830030K20Rik), mRNA.	NM_177135.2
2	Fpgs	NM_010236.1	2690008	Mus musculus folylpolyglutamyl synthetase (Fpgs), mRNA.	NM_010236.1
2	Fpgs	NM_010236.1	2690132	Mus musculus folylpolyglutamyl synthetase (Fpgs), mRNA.	NM_010236.1
2	Slc44a4	NM_023557.2	5080424	Mus musculus solute carrier family 44, member 4 (Slc44a4), mRNA.	NM_023557.2
2	Mtap2	NM_008632.2	6220632	Mus musculus microtubule-associated protein 2 (Mtap2), transcript variant 2, mRNA. XM_901527 XM_901529 XM_901531 XM_901532 XM_901536 XM_901538 XM_901540	NM_008632.2
2	Slc25a22	NM_026646.2	6900020	Mus musculus solute carrier family 25 (mitochondrial carrier, glutamate), member 22 (Slc25a22), nuclear gene encoding mitochondrial protein, mRNA.	NM_026646.2
2	Rchy1	NM_026557.2	520446	Mus musculus ring finger and CHY zinc finger domain containing 1 (Rchy1), mRNA.	NM_026557.2
2	Adcy1	NM_009622.1	7560367	Mus musculus adenylate cyclase 1 (Adcy1), mRNA.	NM_009622.1
2	Chsy1	NM_001081163.1	2370167	Mus musculus chondroitin sulfate synthase 1 (Chsy1), mRNA.	NM_001081163.1
2	Fancd2	NM_001033244.2	1940020	Mus musculus Fanconi anemia, complementation group D2 (Fancd2), mRNA. XM_899748 XM_899764 XM_899772 XM_899780 XM_899788 XM_917138 XM_924688 XM_924694 XM_924701 XM_924706 XM_924709 XM_924714 XM_924717 XM_924719 XM_924720	NM_001033244.2
2	Mlana	XM_129166.1	1300647		XM_129166.1
2	Zbtb3	NM_133759.1	5270136	Mus musculus zinc finger and BTB domain containing 3 (Zbtb3), mRNA.	NM_133759.1
2	LOC100045628	XR_031850.1	1400035	PREDICTED: Mus musculus similar to X-linked PEST-containing transporter (LOC100045628), misc RNA.	XR_031850.1
2	OTTMUSG00000016293	NM_001040055.1	2900639	Mus musculus predicted gene, OTTMUSG00000016293 (OTTMUSG00000016293), mRNA.	NM_001040055.1
2	Nxf3	NM_001024141.1	7150196	Mus musculus nuclear RNA export factor 3 (Nxf3), mRNA.	NM_001024141.1
2	Olfr538	NM_001011867.1	2900672	Mus musculus olfactory receptor 538 (Olfr538), mRNA.	NM_001011867.1
2	Cnnm2	NM_033569.2	6100520	Mus musculus cyclin M2 (Cnnm2), mRNA.	NM_033569.2
2	Osr1	NM_011859.2	4250241	Mus musculus odd-skipped related 1 (Drosophila) (Osr1), mRNA.	NM_011859.2
2	Slc24a5	NM_175034.3	6130242	Mus musculus solute carrier family 24, member 5 (Slc24a5), mRNA.	NM_175034.3
2	Tmprss11b	NM_177024.2	4050703	Mus musculus transmembrane protease, serine 11b (Tmprss11b), mRNA.	NM_177024.2
2	Gadd45gip1	NM_183358.2	2570048	Mus musculus growth arrest and DNA-damage-inducible, gamma interacting protein 1 (Gadd45gip1), mRNA.	NM_183358.2
2	Olfr1500	NM_001011831.1	4040114	Mus musculus olfactory receptor 1500 (Olfr1500), mRNA.	NM_001011831.1
2	Freq		2970746
2	Slc22a13	NM_133980.1	7330025	Mus musculus solute carrier family 22 (organic cation transporter), member 13 (Slc22a13), mRNA.	NM_133980.1
2	Gpd1	NM_010271.2	3710019	Mus musculus glycerol-3-phosphate dehydrogenase 1 (soluble) (Gpd1), mRNA.	NM_010271.2
2	AY026312	NM_133359.1	6840239	Mus musculus cDNA sequence AY026312 (AY026312), mRNA.	NM_133359.1
2	Pacsin2	NM_011862.2	770408	Mus musculus protein kinase C and casein kinase substrate in neurons 2 (Pacsin2), mRNA.	NM_011862.2
2	Olfr571	NM_147085.1	2350025	Mus musculus olfactory receptor 571 (Olfr571), mRNA.	NM_147085.1
2	Siah1b	NM_009173.1	3190376	Mus musculus seven in absentia 1B (Siah1b), mRNA.	NM_009173.1
2	Siah1b	NM_009173.1	630170	Mus musculus seven in absentia 1B (Siah1b), mRNA.	NM_009173.1
2	Ceacam2	NM_007543.3	4060390	Mus musculus CEA-related cell adhesion molecule 2 (Ceacam2), mRNA.	NM_007543.3
2	Serpinb6c	NM_148942.2	2970500	Mus musculus serine (or cysteine) peptidase inhibitor, clade B, member 6c (Serpinb6c), mRNA.	NM_148942.2
2	Ttc23	NM_025905.2	1450164	Mus musculus tetratricopeptide repeat domain 23 (Ttc23), mRNA.	NM_025905.2
2	Usp8	NM_019729.2	4590070	Mus musculus ubiquitin specific peptidase 8 (Usp8), mRNA.	NM_019729.2
2	Usp8	NM_019729.2	6040463	Mus musculus ubiquitin specific peptidase 8 (Usp8), mRNA.	NM_019729.2
2	Zfp67	NM_009565.1	6220014		NM_009565.1
2	Zfp212	NM_145576.1	6510278	Mus musculus Zinc finger protein 212 (Zfp212), mRNA.	NM_145576.1
2	1700072E05Rik	NM_028554.1	2450608	Mus musculus RIKEN cDNA 1700072E05 gene (1700072E05Rik), mRNA.	NM_028554.1
2	Rab37	NM_021411.2	2000056	Mus musculus RAB37, member of RAS oncogene family (Rab37), mRNA.	NM_021411.2
2	Spink12	NM_030061.3	4070367	Mus musculus serine peptidase inhibitor, Kazal type 11 (Spink12), mRNA.	NM_030061.3
2	OTTMUSG00000005523	NM_001045540.1	4210349	Mus musculus predicted gene, OTTMUSG00000005523 (OTTMUSG00000005523), mRNA.	NM_001045540.1
2	Rab11a	NM_017382.4	1010110	Mus musculus RAB11a, member RAS oncogene family (Rab11a), mRNA.	NM_017382.4
2	Cep97	NM_028815.3	5560300	Mus musculus centrosomal protein 97 (Cep97), mRNA.	NM_028815.3
2	Ghr	NM_001048178.1	2710068	Mus musculus growth hormone receptor (Ghr), transcript variant 2, mRNA.	NM_001048178.1
2	Cxxc4	NM_001004367.2	6560398	Mus musculus CXXC finger 4 (Cxxc4), mRNA.	NM_001004367.2
2	Kif27	NM_175214.3	3310044	Mus musculus kinesin family member 27 (Kif27), mRNA.	NM_175214.3
2	Kif27	NM_175214.3	7000176	Mus musculus kinesin family member 27 (Kif27), mRNA.	NM_175214.3
2	4931440F15Rik	NM_176829.2	4890148	Mus musculus RIKEN cDNA 4931440F15 gene (4931440F15Rik), mRNA.	NM_176829.2
2	4931440F15Rik	NM_176829.2	6960386	Mus musculus RIKEN cDNA 4931440F15 gene (4931440F15Rik), mRNA.	NM_176829.2
2	AA517853		5360634
2	A930025D01Rik	NM_178762.2	2600253	Mus musculus RIKEN cDNA A930025D01 gene (A930025D01Rik), mRNA.	NM_178762.2
2	Sf3a2	NM_013651.3	2190750	Mus musculus splicing factor 3a, subunit 2 (Sf3a2), mRNA.	NM_013651.3
2	Dlgap2	NM_172910.2	630500	Mus musculus discs, large (Drosophila) homolog-associated protein 2 (Dlgap2), mRNA.	NM_172910.2
2	Lce3a	NM_001039594.1	1340521	Mus musculus late cornified envelope 3A (Lce3a), mRNA.	NM_001039594.1
2	Tacc2	NM_206856.1	4210537		NM_206856.1
2	Lrrc29	NM_177449.2	4230431	Mus musculus leucine rich repeat containing 29 (Lrrc29), mRNA.	NM_177449.2
2	Med1	NM_001080118.1	4810477	Mus musculus mediator complex subunit 1 (Med1), transcript variant 3, mRNA.	NM_001080118.1
2	H2-M10.3	NM_201608.2	3140347	Mus musculus histocompatibility 2, M region locus 10.3 (H2-M10.3), mRNA.	NM_201608.2
2	Olfr135	NM_146332.1	4850114	Mus musculus olfactory receptor 135 (Olfr135), mRNA.	NM_146332.1
2	Slc6a2	NM_009209.2	5910717	Mus musculus solute carrier family 6 (neurotransmitter transporter, noradrenalin), member 2 (Slc6a2), mRNA.	NM_009209.2
2	Slc6a2	NM_009209.2	1070279	Mus musculus solute carrier family 6 (neurotransmitter transporter, noradrenalin), member 2 (Slc6a2), mRNA.	NM_009209.2
2	Slc6a2	NM_009209.2	4120521	Mus musculus solute carrier family 6 (neurotransmitter transporter, noradrenalin), member 2 (Slc6a2), mRNA.	NM_009209.2
2	Phf8	NM_177201.2	4050398	Mus musculus PHD finger protein 8 (Phf8), mRNA.	NM_177201.2
2	Spock2	NM_052994.2	70358	Mus musculus sparc/osteonectin, cwcv and kazal-like domains proteoglycan 2 (Spock2), mRNA.	NM_052994.2
2	3830406C13Rik	NM_178141.2	5890180	Mus musculus RIKEN cDNA 3830406C13 gene (3830406C13Rik), transcript variant 2, mRNA.	NM_178141.2
2	OTTMUSG00000005491	NM_001013783.1	3360398	Mus musculus predicted gene, OTTMUSG00000005491 (OTTMUSG00000005491), mRNA.	NM_001013783.1
2	1190003J15Rik	NM_029821.2	6660475	Mus musculus RIKEN cDNA 1190003J15 gene (1190003J15Rik), mRNA. XM_133915 XM_900078 XM_900080 XM_900083 XM_917938 XM_925372 XM_925374 XM_925375	NM_029821.2
2	Cars	NM_013742.2	150309	Mus musculus cysteinyl-tRNA synthetase (Cars), mRNA.	NM_013742.2
2	Cdx4	NM_007674.3	4760494	Mus musculus caudal type homeo box 4 (Cdx4), mRNA.	NM_007674.3
2	Zswim5	XM_204114.3	4900131		XM_204114.3
2	Tpbpb	NM_026429.1	4010377	Mus musculus trophoblast specific protein beta (Tpbpb), mRNA.	NM_026429.1
2	4930503B20Rik	NM_029144.2	7210523	Mus musculus RIKEN cDNA 4930503B20 gene (4930503B20Rik), mRNA.	NM_029144.2
2	Stam	NM_011484.2	7380059	Mus musculus signal transducing adaptor molecule (SH3 domain and ITAM motif) 1 (Stam), mRNA.	NM_011484.2
2	Stam	NM_011484.2	510746	Mus musculus signal transducing adaptor molecule (SH3 domain and ITAM motif) 1 (Stam), mRNA.	NM_011484.2
2	Stam	NM_011484.2	4220390	Mus musculus signal transducing adaptor molecule (SH3 domain and ITAM motif) 1 (Stam), mRNA.	NM_011484.2
2	Fbxl10	NM_013910.2	2260403	Mus musculus F-box and leucine-rich repeat protein 10 (Fbxl10), transcript variant 2, mRNA.	NM_013910.2
2	Clpx	NM_011802.2	6770647	Mus musculus caseinolytic peptidase X (E.coli) (Clpx), transcript variant 1, mRNA.	NM_011802.2
2	Acbd5	NM_028793.2	610139	Mus musculus acyl-Coenzyme A binding domain containing 5 (Acbd5), mRNA.	NM_028793.2
2	Hps4	NM_138646.2	3710414	Mus musculus Hermansky-Pudlak syndrome 4 homolog (human) (Hps4), mRNA.	NM_138646.2
2	Il1rn	NM_031167.4	4260441	Mus musculus interleukin 1 receptor antagonist (Il1rn), transcript variant 1, mRNA.	NM_031167.4
2	Fbxo34	NM_030236.2	2030398	Mus musculus F-box protein 34 (Fbxo34), mRNA.	NM_030236.2
2	Wdr37	NM_001039389.1	1070594	Mus musculus WD repeat domain 37 (Wdr37), transcript variant 3, mRNA.	NM_001039389.1
2	Ogfod2	NM_025671.2	5910537	Mus musculus 2-oxoglutarate and iron-dependent oxygenase domain containing 2 (Ogfod2), mRNA.	NM_025671.2
2	5330439C02Rik	XM_903022.2	6380681	PREDICTED: Mus musculus RIKEN cDNA 5330439C02 gene, transcript variant 3 (5330439C02Rik), mRNA.	XM_903022.2
2	3110082I17Rik	NM_028469.3	1240706	Mus musculus RIKEN cDNA 3110082I17 gene (3110082I17Rik), mRNA.	NM_028469.3
2	Ifna12	NM_177361.2	3890278	Mus musculus interferon alpha 12 (Ifna12), mRNA.	NM_177361.2
2	Dctd	NM_178788.3	3190048	Mus musculus dCMP deaminase (Dctd), mRNA.	NM_178788.3
2	Prom2	NM_138750.1	6650670	Mus musculus prominin 2 (Prom2), transcript variant 1, mRNA.	NM_138750.1
2	LOC100046568	XM_001473240.1	6770279	PREDICTED: Mus musculus hypothetical protein LOC100046568 (LOC100046568), mRNA.	XM_001473240.1
2	Prkce	NM_011104.1	7650341	Mus musculus protein kinase C, epsilon (Prkce), mRNA.	NM_011104.1
2	Chm	NM_018818.2	290286	Mus musculus choroidermia (Chm), mRNA.	NM_018818.2
2	Ogfrl1	NM_001081079.1	5720440	Mus musculus opioid growth factor receptor-like 1 (Ogfrl1), mRNA.	NM_001081079.1
2	Ina	NM_146100.2	4150278	Mus musculus internexin neuronal intermediate filament protein, alpha (Ina), mRNA.	NM_146100.2
2	Prom1		2760167
2	Il22ra2	NM_178258.5	4730356	Mus musculus interleukin 22 receptor, alpha 2 (Il22ra2), mRNA.	NM_178258.5
2	2310007A19Rik	NM_025506.2	3310543	Mus musculus RIKEN cDNA 2310007A19 gene (2310007A19Rik), mRNA.	NM_025506.2
2	Spata3	NM_028647.1	3610678	Mus musculus spermatogenesis associated 3 (Spata3), transcript variant 3, mRNA.	NM_028647.1
2	Wfdc10	NM_001039501.2	4780735	Mus musculus WAP four-disulfide core domain 10 (Wfdc10), mRNA.	NM_001039501.2
2	Pxdn	NM_181395.1	610280	Mus musculus peroxidasin homolog (Drosophila) (Pxdn), mRNA.	NM_181395.1
2	4831426I19Rik	NM_001042699.1	5560131	Mus musculus RIKEN cDNA 4831426I19 gene (4831426I19Rik), transcript variant 1, mRNA.	NM_001042699.1
2	Plekha4	NM_148927.1	5860753	Mus musculus pleckstrin homology domain containing, family A (phosphoinositide binding specific) member 4 (Plekha4), mRNA.	NM_148927.1
2	Phf14	NM_029404.1	1090747	Mus musculus PHD finger protein 14 (Phf14), mRNA.	NM_029404.1
2	Sp8	NM_177082.3	430392	Mus musculus trans-acting transcription factor 8 (Sp8), mRNA.	NM_177082.3
2	Ddx17	NM_199079.1	1820097	Mus musculus DEAD (Asp-Glu-Ala-Asp) box polypeptide 17 (Ddx17), transcript variant 2, mRNA.	NM_199079.1
2	Cttn	NM_007803.4	4390300	Mus musculus cortactin (Cttn), mRNA.	NM_007803.4
2	St6gal2	NM_172829.2	2100601	Mus musculus beta galactoside alpha 2,6 sialyltransferase 2 (St6gal2), mRNA.	NM_172829.2
2	Uchl1	NM_011670.1	1660215	Mus musculus ubiquitin carboxy-terminal hydrolase L1 (Uchl1), mRNA.	NM_011670.1
2	P4ha2	NM_011031.1	5960754	Mus musculus procollagen-proline, 2-oxoglutarate 4-dioxygenase (proline 4-hydroxylase), alpha II polypeptide (P4ha2), transcript variant 2, mRNA.	NM_011031.1
2	Pnma1	NM_027438.1	7200711	Mus musculus paraneoplastic antigen MA1 (Pnma1), mRNA.	NM_027438.1
2	Gtf3c3	NM_001033194.2	4290470	Mus musculus general transcription factor IIIC, polypeptide 3 (Gtf3c3), mRNA.	NM_001033194.2
2	Sox21	NM_177753.2	270736	Mus musculus SRY-box containing gene 21 (Sox21), mRNA.	NM_177753.2
2	Nlrp4c	NM_031389.1	290187	Mus musculus NLR family, pyrin domain containing 4C (Nlrp4c), mRNA.	NM_031389.1
2	Gpx6	NM_145451.1	460639	Mus musculus glutathione peroxidase 6 (Gpx6), mRNA.	NM_145451.1
2	Commd2	NM_175095.4	4640040	Mus musculus COMM domain containing 2 (Commd2), mRNA.	NM_175095.4
2	Krt78	NM_212487.3	6770025	Mus musculus keratin 78 (Krt78), mRNA.	NM_212487.3
2	Dscam	NM_031174.2	3870255		NM_031174.2
2	Clec2e	NM_153506.3	4670707	Mus musculus C-type lectin domain family 2, member e (Clec2e), mRNA.	NM_153506.3
2	LOC100044221	XM_001471842.1	1240504	PREDICTED: Mus musculus hypothetical protein LOC100044221 (LOC100044221), mRNA.	XM_001471842.1
2	Fbxo36	NM_025386.2	3400091	Mus musculus F-box protein 36 (Fbxo36), mRNA.	NM_025386.2
2	EG665186	NM_001080712.1	830132	Mus musculus predicted gene, EG665186 (EG665186), mRNA.	NM_001080712.1
2	4930481F22Rik	NM_029139.1	4480091	Mus musculus RIKEN cDNA 4930481F22 gene (4930481F22Rik), transcript variant 2, mRNA. XM_001004671 XM_001004675 XM_917147 XM_924718	NM_029139.1
2	4930481F22Rik	NM_029139.1	6060692	Mus musculus RIKEN cDNA 4930481F22 gene (4930481F22Rik), transcript variant 2, mRNA. XM_001004671 XM_001004675 XM_917147 XM_924718	NM_029139.1
2	Slc47a1	NM_026183.4	830152	Mus musculus solute carrier family 47, member 1 (Slc47a1), mRNA.	NM_026183.4
2	Olfr618	NM_147047.1	1110661	Mus musculus olfactory receptor 618 (Olfr618), mRNA.	NM_147047.1
2	Mill1	NM_153749.3	2710161	Mus musculus MHC I like leukocyte 1 (Mill1), mRNA.	NM_153749.3
2	Atg4c	NM_175029.2	3440402	Mus musculus autophagy-related 4C (yeast) (Atg4c), mRNA.	NM_175029.2
2	Atg4c	NM_175029.2	6040050	Mus musculus autophagy-related 4C (yeast) (Atg4c), mRNA.	NM_175029.2
2	Sf3b4	NM_153053.3	1450358	Mus musculus splicing factor 3b, subunit 4 (Sf3b4), mRNA.	NM_153053.3
2	Gpr1	NM_146250.1	1580369	Mus musculus G protein-coupled receptor 1 (Gpr1), mRNA.	NM_146250.1
2	Cgnl1	NM_026599.4	5570736	Mus musculus cingulin-like 1 (Cgnl1), mRNA.	NM_026599.4
2	0610008C08Rik	NM_026673.2	2630593	Mus musculus RIKEN cDNA 0610008C08 gene (0610008C08Rik), mRNA.	NM_026673.2
2	Echdc2	NM_026728.2	1090110	Mus musculus enoyl Coenzyme A hydratase domain containing 2 (Echdc2), mRNA.	NM_026728.2
2	Med15	NM_033609.2	5050750	Mus musculus mediator complex subunit 15 (Med15), transcript variant 1, mRNA.	NM_033609.2
2	Cd209b	NM_001037800.1	630435	Mus musculus CD209b antigen (Cd209b), transcript variant 2, mRNA.	NM_001037800.1
2	LOC100039087	XM_001472144.1	2120364	PREDICTED: Mus musculus similar to Oog1 protein, transcript variant 1 (LOC100039087), mRNA.	XM_001472144.1
2	Cpne4	NM_028719.1	1400017	Mus musculus copine IV (Cpne4), mRNA.	NM_028719.1
2	Gsta4	NM_010357.1	360348	Mus musculus glutathione S-transferase, alpha 4 (Gsta4), mRNA.	NM_010357.1
2	Rnf138	NM_207623.1	6770242	Mus musculus ring finger protein 138 (Rnf138), transcript variant 1, mRNA.	NM_207623.1
2	Slc39a3	NM_134135.1	60709	Mus musculus solute carrier family 39 (zinc transporter), member 3 (Slc39a3), mRNA.	NM_134135.1
2	Plscr4	NM_178711.2	1030315		NM_178711.2
2	Olfr419	NM_146715.1	3990736	Mus musculus olfactory receptor 419 (Olfr419), mRNA.	NM_146715.1
2	Ncapd2	NM_146171.1	3930196	Mus musculus non-SMC condensin I complex, subunit D2 (Ncapd2), mRNA.	NM_146171.1
2	Wdr26	NM_145514.3	6450164	Mus musculus WD repeat domain 26 (Wdr26), mRNA. XM_924005 XM_924010 XM_924013	NM_145514.3
2	Hgs	NM_008244.2	3940044	Mus musculus HGF-regulated tyrosine kinase substrate (Hgs), mRNA.	NM_008244.2
2	Kifc3	NM_010631.2	2190082	Mus musculus kinesin family member C3 (Kifc3), mRNA.	NM_010631.2
2	Olfr707	NM_001005570.2	1410446	Mus musculus olfactory receptor 707 (Olfr707), mRNA.	NM_001005570.2
2	Mep1b		3190445
2	Mep1b		2750603
2	0610012H03Rik	NM_028747.1	4260014	Mus musculus RIKEN cDNA 0610012H03 gene (0610012H03Rik), mRNA.	NM_028747.1
2	Pdk2	NM_133667.1	5890139	Mus musculus pyruvate dehydrogenase kinase, isoenzyme 2 (Pdk2), mRNA.	NM_133667.1
2	Klhdc8a	NM_144810.2	1430017	Mus musculus kelch domain containing 8A (Klhdc8a), mRNA.	NM_144810.2
2	Gm806	NM_001033400.1	870463	Mus musculus gene model 806, (NCBI) (Gm806), mRNA.	NM_001033400.1
2	Prdx6	NM_007453.2	6900411	Mus musculus peroxiredoxin 6 (Prdx6), mRNA.	NM_007453.2
2	Rims3		4570672
2	Irgq	NM_153134.2	1010170	Mus musculus immunity-related GTPase family, Q (Irgq), mRNA.	NM_153134.2
2	Ankrd1	NM_013468.2	150544	Mus musculus ankyrin repeat domain 1 (cardiac muscle) (Ankrd1), mRNA.	NM_013468.2
2	D19Ertd737e	NM_029648.3	6100164	Mus musculus DNA segment, Chr 19, ERATO Doi 737, expressed (D19Ertd737e), mRNA.	NM_029648.3
2	Zfp771	NM_177362.2	2850168	Mus musculus zinc finger protein 771 (Zfp771), mRNA.	NM_177362.2
2	4930524E20Rik	NM_001081661.1	5690709	Mus musculus RIKEN cDNA 4930524E20 gene (4930524E20Rik), mRNA.	NM_001081661.1
2	Dclk2	NM_027539.3	2650136	Mus musculus doublecortin-like kinase 2 (Dclk2), mRNA.	NM_027539.3
2	Ager	NM_007425.2	5050735	Mus musculus advanced glycosylation end product-specific receptor (Ager), mRNA.	NM_007425.2
2	Gpd1l	NM_175380.3	5690762	Mus musculus glycerol-3-phosphate dehydrogenase 1-like (Gpd1l), mRNA.	NM_175380.3
2	Ntng1	NM_030699.1	1990519	Mus musculus netrin G1 (Ntng1), mRNA.	NM_030699.1
2	Ntng1	NM_030699.1	2100546	Mus musculus netrin G1 (Ntng1), mRNA.	NM_030699.1
2	Fgd5	NM_172731.2	3710156	Mus musculus FYVE, RhoGEF and PH domain containing 5 (Fgd5), mRNA.	NM_172731.2
2	Olfr770	NM_146863.1	1500681	Mus musculus olfactory receptor 770 (Olfr770), mRNA.	NM_146863.1
2	2810048G17Rik	NM_133746.2	2760500	Mus musculus RIKEN cDNA 2810048G17 gene (2810048G17Rik), mRNA.	NM_133746.2
2	AA409316	NM_134087.1	730121	Mus musculus expressed sequence AA409316 (AA409316), mRNA.	NM_134087.1
2	Fkbp14	NM_153573.1	7560632	Mus musculus FK506 binding protein 14 (Fkbp14), mRNA.	NM_153573.1
2	Havcr1	NM_134248.1	150632	Mus musculus hepatitis A virus cellular receptor 1 (Havcr1), mRNA.	NM_134248.1
2	Rgs8	NM_026380.3	1770343	Mus musculus regulator of G-protein signaling 8 (Rgs8), mRNA.	NM_026380.3
2	Alg11	NM_183142.3	3520543	Mus musculus asparagine-linked glycosylation 11 homolog (yeast, alpha-1,2-mannosyltransferase) (Alg11), mRNA.	NM_183142.3
2	Cd248	NM_054042.2	4210427	Mus musculus CD248 antigen, endosialin (Cd248), mRNA.	NM_054042.2
2	Cdca5	NM_026410.1	3310196	Mus musculus cell division cycle associated 5 (Cdca5), mRNA.	NM_026410.1
2	Olfr748	NM_001011837.1	6060632	Mus musculus olfactory receptor 748 (Olfr748), mRNA.	NM_001011837.1
2	Usp46	NM_177561.3	4670431	Mus musculus ubiquitin specific peptidase 46 (Usp46), mRNA.	NM_177561.3
2	Mapre2	NM_153058.2	1660270	Mus musculus microtubule-associated protein, RP/EB family, member 2 (Mapre2), mRNA.	NM_153058.2
2	Dlc1	NM_015802.2	3420332	Mus musculus deleted in liver cancer 1 (Dlc1), mRNA.	NM_015802.2
2	Gabrg3	NM_008074.1	3870239		NM_008074.1
2	Lrp6	NM_008514.1	3850192	Mus musculus low density lipoprotein receptor-related protein 6 (Lrp6), mRNA.	NM_008514.1
2	Dlk2	NM_207666.2	6330672	Mus musculus delta-like 2 homolog (Drosophila) (Dlk2), mRNA.	NM_207666.2
2	Ccdc27	NM_001033455.1	3800093	Mus musculus coiled-coil domain containing 27 (Ccdc27), mRNA.	NM_001033455.1
2	Tmem90a	NM_001033334.1	2360176	Mus musculus transmembrane protein 90a (Tmem90a), mRNA.	NM_001033334.1
2	Hnf4a	NM_008261.2	2470437	Mus musculus hepatic nuclear factor 4, alpha (Hnf4a), mRNA.	NM_008261.2
2	9430077A04Rik	XR_035286.1	10520	PREDICTED: Mus musculus RIKEN cDNA 9430077A04 gene (9430077A04Rik), misc RNA.	XR_035286.1
2	Scoc	NM_001039137.2	2190278	Mus musculus short coiled-coil protein (Scoc), transcript variant 1, mRNA.	NM_001039137.2
2	EG546166	NM_001024730.1	5570189	Mus musculus predicted gene, EG546166 (EG546166), mRNA.	NM_001024730.1
2	Klk14	NM_174866.1	1010187	Mus musculus kallikrein related-peptidase 14 (Klk14), mRNA.	NM_174866.1
2	Ephb4	NM_010144.4	70471	Mus musculus Eph receptor B4 (Ephb4), mRNA.	NM_010144.4
2	A230051G13Rik	NM_173785.2	3310296		NM_173785.2
2	Gloxd1	NM_146256.2	6480609	Mus musculus glyoxalase domain containing 1 (Gloxd1), mRNA.	NM_146256.2
2	Olfr703	NM_146596.1	2650114	Mus musculus olfactory receptor 703 (Olfr703), mRNA.	NM_146596.1
2	Sgk3	NM_177547.3	6860156	Mus musculus serum/glucocorticoid regulated kinase 3 (Sgk3), transcript variant 2, mRNA.	NM_177547.3
2	Zfp526	NM_175436.2	4860220	Mus musculus zinc finger protein 526 (Zfp526), mRNA.	NM_175436.2
2	Hcrt	NM_010410.2	6180059	Mus musculus hypocretin (Hcrt), mRNA.	NM_010410.2
2	Ccrl1	NM_145700.1	1710411	Mus musculus chemokine (C-C motif) receptor-like 1 (Ccrl1), mRNA.	NM_145700.1
2	Uroc1	NM_144940.1	5960632	Mus musculus urocanase domain containing 1 (Uroc1), mRNA.	NM_144940.1
2	Dlgap1	NM_027712.2	1170164	Mus musculus discs, large (Drosophila) homolog-associated protein 1 (Dlgap1), transcript variant 2, mRNA.	NM_027712.2
2	Pdcd1	NM_008798.1	70338	Mus musculus programmed cell death 1 (Pdcd1), mRNA.	NM_008798.1
2	Gprc5a	NM_181444.3	6060026	Mus musculus G protein-coupled receptor, family C, group 5, member A (Gprc5a), mRNA.	NM_181444.3
2	Nsun3	NM_178925.2	6280215	Mus musculus NOL1/NOP2/Sun domain family 3 (Nsun3), mRNA.	NM_178925.2
2	Fut7	NM_013524.2	130601	Mus musculus fucosyltransferase 7 (Fut7), mRNA.	NM_013524.2
2	EG70793	XR_035158.1	1820398	PREDICTED: Mus musculus predicted gene, EG70793 (EG70793), misc RNA.	XR_035158.1
2	AU040320	NM_001035525.1	990202	Mus musculus expressed sequence AU040320 (AU040320), transcript variant 2, mRNA.	NM_001035525.1
2	Kras	NM_021284.4	1820088	Mus musculus v-Ki-ras2 Kirsten rat sarcoma viral oncogene homolog (Kras), mRNA.	NM_021284.4
2	Dusp14	NM_019819.3	6380376	Mus musculus dual specificity phosphatase 14 (Dusp14), mRNA.	NM_019819.3
2	Sars	NM_011319.2	990066	Mus musculus seryl-aminoacyl-tRNA synthetase (Sars), mRNA.	NM_011319.2
2	Vps37a	NM_033560.3	6560279	Mus musculus vacuolar protein sorting 37A (yeast) (Vps37a), mRNA.	NM_033560.3
2	Gys3		5890372
2	AA407526	NM_172711.1	5490097		NM_172711.1
2	Spata9	NM_029343.3	1500047	Mus musculus spermatogenesis associated 9 (Spata9), mRNA.	NM_029343.3
2	4430402I18Rik	NM_198651.2	20437	Mus musculus RIKEN cDNA 4430402I18 gene (4430402I18Rik), mRNA.	NM_198651.2
2	Rbms2	NM_019711.2	3850131	Mus musculus RNA binding motif, single stranded interacting protein 2 (Rbms2), transcript variant 1, mRNA.	NM_019711.2
2	Tpd52l1	NM_009413.1	5700433	Mus musculus tumor protein D52-like 1 (Tpd52l1), mRNA.	NM_009413.1
2	Dsg2	NM_007883.1	7200292	Mus musculus desmoglein 2 (Dsg2), mRNA.	NM_007883.1
2	Jph4	NM_177049.4	6620441	Mus musculus junctophilin 4 (Jph4), transcript variant a, mRNA.	NM_177049.4
2	Pla2g2f	NM_012045.3	1980220	Mus musculus phospholipase A2, group IIF (Pla2g2f), mRNA.	NM_012045.3
2	9130008F23Rik	NM_027834.1	840270	Mus musculus RIKEN cDNA 9130008F23 gene (9130008F23Rik), mRNA.	NM_027834.1
2	Sema6b	NM_013662.1	610368	Mus musculus sema domain, transmembrane domain (TM), and cytoplasmic domain, (semaphorin) 6B (Sema6b), mRNA.	NM_013662.1
2	Exdl1	NM_172857.2	6940408	Mus musculus exonuclease 3'-5' domain-like 1 (Exdl1), mRNA.	NM_172857.2
2	Mmab	NM_029956.3	2370204	Mus musculus methylmalonic aciduria (cobalamin deficiency) type B homolog (human) (Mmab), nuclear gene encoding mitochondrial protein, mRNA.	NM_029956.3
2	Nr1h5	NM_198658.1	5550709	Mus musculus nuclear receptor subfamily 1, group H, member 5 (Nr1h5), transcript variant 1, mRNA.	NM_198658.1
2	Siglece	NM_031181.1	1070022	Mus musculus sialic acid binding Ig-like lectin E (Siglece), mRNA.	NM_031181.1
2	Cldn9	NM_020293.2	5700037	Mus musculus claudin 9 (Cldn9), mRNA.	NM_020293.2
2	Comp	NM_016685.1	4900242	Mus musculus cartilage oligomeric matrix protein (Comp), mRNA.	NM_016685.1
2	MOR253-5		5310035
2	Gja8	NM_008123.2	2350687	Mus musculus gap junction protein, alpha 8 (Gja8), mRNA.	NM_008123.2
2	Syn3	NM_013722.1	1110328	Mus musculus synapsin III (Syn3), mRNA.	NM_013722.1
2	LOC100039728	XM_001473390.1	6330438	PREDICTED: Mus musculus similar to keratin associated protein 5-4 (LOC100039728), mRNA.	XM_001473390.1
2	Cetn1	NM_007593.5	6370538	Mus musculus centrin 1 (Cetn1), mRNA.	NM_007593.5
2	Aggf1	NM_025630.2	5570446	Mus musculus angiogenic factor with G patch and FHA domains 1 (Aggf1), mRNA.	NM_025630.2
2	Slc22a7	NM_144856.1	3520332	Mus musculus solute carrier family 22 (organic anion transporter), member 7 (Slc22a7), mRNA.	NM_144856.1
2	Cntnap4	NM_130457.2	3390286	Mus musculus contactin associated protein-like 4 (Cntnap4), mRNA.	NM_130457.2
2	Mrgpre	NM_175534.2	7210148	Mus musculus MAS-related GPR, member E (Mrgpre), mRNA.	NM_175534.2
2	Rab17	NM_008998.3	6020019	Mus musculus RAB17, member RAS oncogene family (Rab17), mRNA.	NM_008998.3
2	4930444A02Rik	NM_029037.2	5490711	Mus musculus RIKEN cDNA 4930444A02 gene (4930444A02Rik), mRNA.	NM_029037.2
2	Il1f10	NM_153077.2	1740431	Mus musculus interleukin 1 family, member 10 (Il1f10), mRNA.	NM_153077.2
2	Ctnna2	NM_009819.1	6180528	Mus musculus catenin (cadherin associated protein), alpha 2 (Ctnna2), transcript variant 2, mRNA.	NM_009819.1
2	EG384814	NM_001079931.1	6420273	Mus musculus predicted gene, EG384814 (EG384814), mRNA.	NM_001079931.1
2	Sytl3	NM_183367.1	5570524	Mus musculus synaptotagmin-like 3 (Sytl3), transcript variant 2, mRNA.	NM_183367.1
2	Shisa4	NM_175259.4	6350554	Mus musculus shisa homolog 4 (Xenopus laevis) (Shisa4), mRNA.	NM_175259.4
2	Fam84a	NM_029007.2	4900369	Mus musculus family with sequence similarity 84, member A (Fam84a), mRNA.	NM_029007.2
2	Man1c1		2940095
2	1700057G04Rik	NM_001033184.1	7330747	Mus musculus RIKEN cDNA 1700057G04 gene (1700057G04Rik), mRNA.	NM_001033184.1
2	Tnfaip8l1	NM_025566.2	5490053	Mus musculus tumor necrosis factor, alpha-induced protein 8-like 1 (Tnfaip8l1), mRNA.	NM_025566.2
2	Tnfaip8l1	NM_025566.2	3290520	Mus musculus tumor necrosis factor, alpha-induced protein 8-like 1 (Tnfaip8l1), mRNA.	NM_025566.2
2	Tmtc1	NM_198967.3	1770392	Mus musculus transmembrane and tetratricopeptide repeat containing 1 (Tmtc1), mRNA.	NM_198967.3
2	Svs5	NM_009301.1	4250598	Mus musculus seminal vesicle secretory protein 5 (Svs5), mRNA.	NM_009301.1
2	Prr15	NM_030024.2	4850470	Mus musculus proline rich 15 (Prr15), mRNA.	NM_030024.2
2	Dgcr6	NM_010047.1	240239	Mus musculus DiGeorge syndrome critical region gene 6 (Dgcr6), mRNA.	NM_010047.1
2	Abpb	NM_001100464.1	50402	Mus musculus androgen binding protein beta (Abpb), mRNA.	NM_001100464.1
2	LOC100047339	XM_001477940.1	5340402	PREDICTED: Mus musculus similar to lysyl oxidase-like 2 (LOC100047339), mRNA.	XM_001477940.1
2	Inpp5f	NM_178641.3	3830554	Mus musculus inositol polyphosphate-5-phosphatase F (Inpp5f), mRNA.	NM_178641.3
2	Fyn	NM_008054.1	6960494	Mus musculus Fyn proto-oncogene (Fyn), mRNA.	NM_008054.1
2	Asap3	NM_001008232.1	5720129	Mus musculus ArfGAP with SH3 domain, ankyrin repeat and PH domain 3 (Asap3), mRNA.	NM_001008232.1
2	Nr2e1	NM_152229.2	7320494	Mus musculus nuclear receptor subfamily 2, group E, member 1 (Nr2e1), mRNA.	NM_152229.2
2	Plk2	NM_152804.1	2100278	Mus musculus polo-like kinase 2 (Drosophila) (Plk2), mRNA.	NM_152804.1
2	Evx1	NM_007966.3	1500066	Mus musculus even skipped homeotic gene 1 homolog (Evx1), mRNA.	NM_007966.3
2	Pfdn1	NM_026027.3	1660356	Mus musculus prefoldin 1 (Pfdn1), mRNA.	NM_026027.3
2	Hnrpul1	NM_144922.1	5860092	Mus musculus heterogeneous nuclear ribonucleoprotein U-like 1 (Hnrpul1), transcript variant 1, mRNA.	NM_144922.1
2	Olfr1331	NM_001011856.1	4860204	Mus musculus olfactory receptor 1331 (Olfr1331), mRNA.	NM_001011856.1
2	Ddx17	NM_152806.3	4920382	Mus musculus DEAD (Asp-Glu-Ala-Asp) box polypeptide 17 (Ddx17), transcript variant 3, mRNA.	NM_152806.3
2	Smo	NM_176996.3	1070593	Mus musculus smoothened homolog (Drosophila) (Smo), mRNA.	NM_176996.3
2	Rnf128	NM_023270.3	2480110	Mus musculus ring finger protein 128 (Rnf128), mRNA.	NM_023270.3
2	Zfp661	NM_028141.2	3130255	Mus musculus zinc finger protein 661 (Zfp661), mRNA.	NM_028141.2
2	Cldn18	NM_019815.2	4880402	Mus musculus claudin 18 (Cldn18), mRNA.	NM_019815.2
2	Zgpat	NM_001048148.1	6760730	Mus musculus zinc finger, CCCH-type with G patch domain (Zgpat), transcript variant 2, mRNA.	NM_001048148.1
2	Skap1	NM_001033186.1	2000220	Mus musculus src family associated phosphoprotein 1 (Skap1), mRNA.	NM_001033186.1
2	2310061C15Rik	NM_026844.3	7100086	Mus musculus RIKEN cDNA 2310061C15 gene (2310061C15Rik), mRNA.	NM_026844.3
2	Camk2a	NM_177407.3	2630600	Mus musculus calcium/calmodulin-dependent protein kinase II alpha (Camk2a), transcript variant 2, mRNA.	NM_177407.3
2	Pxmp2	NM_008993.2	5090187	Mus musculus peroxisomal membrane protein 2 (Pxmp2), mRNA.	NM_008993.2
2	Lrrc6	NM_019457.1	6450754	Mus musculus leucine rich repeat containing 6 (testis) (Lrrc6), mRNA.	NM_019457.1
2	Svil	NM_153153.1	7050634	Mus musculus supervillin (Svil), transcript variant 1, mRNA.	NM_153153.1
2	Ehmt2	NM_145830.1	3610092	Mus musculus euchromatic histone lysine N-methyltransferase 2 (Ehmt2), transcript variant long, mRNA.	NM_145830.1
2	Serbp1	NM_025814.1	1980601	Mus musculus Serpine1 mRNA binding protein 1 (Serbp1), mRNA.	NM_025814.1
2	Serbp1	NM_025814.1	3370010	Mus musculus Serpine1 mRNA binding protein 1 (Serbp1), mRNA.	NM_025814.1
2	Zc3h8	NM_020594.2	4560706	Mus musculus zinc finger CCCH type containing 8 (Zc3h8), mRNA.	NM_020594.2
2	Clcn1	NM_013491.2	3890563	Mus musculus chloride channel 1 (Clcn1), mRNA.	NM_013491.2
2	Cnot3	NM_146176.2	940039	Mus musculus CCR4-NOT transcription complex, subunit 3 (Cnot3), mRNA.	NM_146176.2
2	Oas3	NM_145226.2	7550379	Mus musculus 2'-5' oligoadenylate synthetase 3 (Oas3), mRNA.	NM_145226.2
2	Lect2	NM_010702.1	380538	Mus musculus leukocyte cell-derived chemotaxin 2 (Lect2), mRNA.	NM_010702.1
2	E330016A19Rik	NM_173386.3	2350221	Mus musculus RIKEN cDNA E330016A19 gene (E330016A19Rik), mRNA.	NM_173386.3
2	6330406I15Rik	NM_027519.3	2650019	Mus musculus RIKEN cDNA 6330406I15 gene (6330406I15Rik), mRNA.	NM_027519.3
2	V1rh13	NM_134238.1	1070736	Mus musculus vomeronasal 1 receptor, H13 (V1rh13), mRNA.	NM_134238.1
2	Nle1	NM_145431.1	7380056	Mus musculus notchless homolog 1 (Drosophila) (Nle1), mRNA.	NM_145431.1
2	Olfr1394	NM_146276.1	1500100	Mus musculus olfactory receptor 1394 (Olfr1394), mRNA.	NM_146276.1
2	Epha3	NM_010140.1	6760050	Mus musculus Eph receptor A3 (Epha3), mRNA.	NM_010140.1
2	Epha3	NM_010140.1	620736	Mus musculus Eph receptor A3 (Epha3), mRNA.	NM_010140.1
2	Zfat	NM_198644.1	1030717	Mus musculus zinc finger and AT hook domain containing (Zfat), mRNA.	NM_198644.1
2	Col9a1	NM_007740.2	7040373	Mus musculus collagen, type IX, alpha 1 (Col9a1), mRNA.	NM_007740.2
2	Tyms	NM_021288.3	4810239	Mus musculus thymidylate synthase (Tyms), mRNA.	NM_021288.3
2	1600027N09Rik	NM_028479.1	6020687	Mus musculus RIKEN cDNA 1600027N09 gene (1600027N09Rik), mRNA. XM_992877	NM_028479.1
2	Ftl1	NM_010240.2	580598	Mus musculus ferritin light chain 1 (Ftl1), mRNA.	NM_010240.2
2	Hdlbp	NM_133808.4	4070037	Mus musculus high density lipoprotein (HDL) binding protein (Hdlbp), mRNA.	NM_133808.4
2	Adal	NM_029475.1	7100471	Mus musculus adenosine deaminase-like (Adal), mRNA. XM_900859 XM_900862 XM_917792 XM_925262 XM_925265 XM_925269 XM_925272 XM_925275 XM_986097 XM_986134 XM_986169 XM_986201 XM_986236 XM_986298	NM_029475.1
2	Rilp	NM_001029938.1	4250601	Mus musculus Rab interacting lysosomal protein (Rilp), mRNA.	NM_001029938.1
2	Upp2	NM_029692.2	1410170	Mus musculus uridine phosphorylase 2 (Upp2), mRNA.	NM_029692.2
2	Tlr12	NM_205823.2	990121	Mus musculus toll-like receptor 12 (Tlr12), mRNA.	NM_205823.2
2	LOC100045228	XM_001473899.1	5700201	PREDICTED: Mus musculus similar to neuroligin 3 (LOC100045228), mRNA.	XM_001473899.1
2	Ncstn	NM_021607.2	450326	Mus musculus nicastrin (Ncstn), mRNA.	NM_021607.2
2	Pcsk1n	NM_013892.2	3610039	Mus musculus proprotein convertase subtilisin/kexin type 1 inhibitor (Pcsk1n), mRNA.	NM_013892.2
2	Jarid1c	NM_013668.2	3830170	Mus musculus jumonji, AT rich interactive domain 1C (Rbp2 like) (Jarid1c), mRNA.	NM_013668.2
2	Zscan21	NM_001044705.1	3370328	Mus musculus zinc finger and SCAN domain containing 21 (Zscan21), transcript variant 4, mRNA.	NM_001044705.1
2	6720460F02Rik	NM_144526.2	5870767	Mus musculus RIKEN cDNA 6720460F02 gene (6720460F02Rik), mRNA.	NM_144526.2
2	Prdx6	NM_007453.3	5090440	Mus musculus peroxiredoxin 6 (Prdx6), mRNA.	NM_007453.3
2	Bxdc5	NM_027332.2	20431	Mus musculus brix domain containing 5 (Bxdc5), transcript variant 1, mRNA.	NM_027332.2
2	Mrpl1	NM_053158.2	830221	Mus musculus mitochondrial ribosomal protein L1 (Mrpl1), nuclear gene encoding mitochondrial protein, transcript variant 1, mRNA.	NM_053158.2
2	Arl2bp	NM_024269.3	7150369	Mus musculus ADP-ribosylation factor-like 2 binding protein (Arl2bp), transcript variant 2, mRNA.	NM_024269.3
2	Fbn1		110048
2	Atl3	NM_146091.3	20768	Mus musculus atlastin GTPase 3 (Atl3), mRNA.	NM_146091.3
2	Ildr1	NM_134109.1	6840703	Mus musculus immunoglobulin-like domain containing receptor 1 (Ildr1), mRNA.	NM_134109.1
2	Lhx8	NM_010713.2	4590300	Mus musculus LIM homeobox protein 8 (Lhx8), mRNA.	NM_010713.2
2	BC053393	NM_001025435.2	4730133	Mus musculus cDNA sequence BC053393 (BC053393), mRNA.	NM_001025435.2
2	Sytl3	NM_183370.1	6450241	Mus musculus synaptotagmin-like 3 (Sytl3), transcript variant 5, mRNA.	NM_183370.1
2	Olfr1162	NM_001011835.1	5870528	Mus musculus olfactory receptor 1162 (Olfr1162), mRNA.	NM_001011835.1
2	Pla2g5	NM_011110.3	2900435	Mus musculus phospholipase A2, group V (Pla2g5), mRNA.	NM_011110.3
2	Krtap9-3	NM_029351.2	6590279	Mus musculus keratin associated protein 9-3 (Krtap9-3), mRNA.	NM_029351.2
2	Wdr37	NM_001039388.1	6400131	Mus musculus WD repeat domain 37 (Wdr37), transcript variant 2, mRNA.	NM_001039388.1
2	Pspc1	NM_025682.2	1450064	Mus musculus paraspeckle protein 1 (Pspc1), mRNA.	NM_025682.2
2	Hoxc10	NM_010462.2	4810735	Mus musculus homeo box C10 (Hoxc10), mRNA.	NM_010462.2
2	Mageh1	NM_023788.3	4830139	Mus musculus melanoma antigen, family H, 1 (Mageh1), mRNA.	NM_023788.3
2	Bche	NM_009738.3	2760327	Mus musculus butyrylcholinesterase (Bche), mRNA.	NM_009738.3
2	Acsl4	NM_207625.1	6290100		NM_207625.1
2	Ptpn12	NM_011203.2	870328	Mus musculus protein tyrosine phosphatase, non-receptor type 12 (Ptpn12), mRNA.	NM_011203.2
2	Ptpn12	NM_011203.2	1050446	Mus musculus protein tyrosine phosphatase, non-receptor type 12 (Ptpn12), mRNA.	NM_011203.2
2	Gpr149	NM_177346.4	7560241	Mus musculus G protein-coupled receptor 149 (Gpr149), mRNA.	NM_177346.4
2	Klhdc8b	NM_030075.1	6370386	Mus musculus kelch domain containing 8B (Klhdc8b), mRNA.	NM_030075.1
2	Olfr635		2480561
2	Zfp811	NM_183177.1	5390370	Mus musculus zinc finger protein 811 (Zfp811), mRNA.	NM_183177.1
2	Nppc	NM_010933.4	3450626	Mus musculus natriuretic peptide precursor type C (Nppc), mRNA.	NM_010933.4
2	Shh	NM_009170.2	4560113	Mus musculus sonic hedgehog (Shh), mRNA.	NM_009170.2
2	1700020C11Rik	NM_026443.4	110601	Mus musculus RIKEN cDNA 1700020C11 gene (1700020C11Rik), mRNA.	NM_026443.4
2	Sytl2	NM_001040086.1	4590537	Mus musculus synaptotagmin-like 2 (Sytl2), transcript variant 1, mRNA.	NM_001040086.1
2	Mecr	NM_025297.1	1990730	Mus musculus mitochondrial trans-2-enoyl-CoA reductase (Mecr), nuclear gene encoding mitochondrial protein, mRNA.	NM_025297.1
2	2900010J23Rik	NM_175190.3	4760020	Mus musculus RIKEN cDNA 2900010J23 gene (2900010J23Rik), mRNA.	NM_175190.3
2	1700095K08Rik	XM_134945.1	1340278		XM_134945.1
2	Mtmr11	NM_181409.2	4670370	Mus musculus myotubularin related protein 11 (Mtmr11), mRNA.	NM_181409.2
2	Tnp2	NM_013694.4	5090209	Mus musculus transition protein 2 (Tnp2), mRNA.	NM_013694.4
2	Gm382	NM_001033241.2	3120369	Mus musculus gene model 382, (NCBI) (Gm382), mRNA.	NM_001033241.2
2	Pnkd	NM_001039509.1	3460731	Mus musculus paroxysmal nonkinesiogenic dyskinesia (Pnkd), transcript variant 3, mRNA.	NM_001039509.1
2	Map1lc3a	NM_025735.1	540301	Mus musculus microtubule-associated protein 1 light chain 3 alpha (Map1lc3a), mRNA.	NM_025735.1
2	2310001L23Rik	XM_128174.2	2490685		XM_128174.2
2	Trcg1	NM_001014398.1	2690431	Mus musculus taste receptor protein 1 (Trcg1), mRNA.	NM_001014398.1
2	Khdrbs2	NM_133235.2	1740204	Mus musculus KH domain containing, RNA binding, signal transduction associated 2 (Khdrbs2), mRNA.	NM_133235.2
2	Htra1	NM_019564.2	6220703	Mus musculus HtrA serine peptidase 1 (Htra1), mRNA.	NM_019564.2
2	Acta2	NM_007392.2	1850022	Mus musculus actin, alpha 2, smooth muscle, aorta (Acta2), mRNA.	NM_007392.2
2	Pib5pa	NM_172439.1	1510113	Mus musculus phosphatidylinositol (4,5) bisphosphate 5-phosphatase, A (Pib5pa), mRNA.	NM_172439.1
2	Syt9	NM_021889.4	6380750	Mus musculus synaptotagmin IX (Syt9), mRNA.	NM_021889.4
2	6330500D04Rik	NM_001080381.1	4010519	Mus musculus RIKEN cDNA 6330500D04 gene (6330500D04Rik), transcript variant 2, mRNA.	NM_001080381.1
2	Mmab	NM_029956.2	3440634	Mus musculus methylmalonic aciduria (cobalamin deficiency) type B homolog (human) (Mmab), mRNA.	NM_029956.2
2	Mmab	NM_029956.2	540452	Mus musculus methylmalonic aciduria (cobalamin deficiency) type B homolog (human) (Mmab), mRNA.	NM_029956.2
2	Aldh7a1	NM_138600.3	6840372	Mus musculus aldehyde dehydrogenase family 7, member A1 (Aldh7a1), mRNA.	NM_138600.3
2	Lce1a1	NM_025984.2	6650730	Mus musculus late cornified envelope 1A1 (Lce1a1), mRNA.	NM_025984.2
2	Baiap2	NM_001037755.2	3290634	Mus musculus brain-specific angiogenesis inhibitor 1-associated protein 2 (Baiap2), transcript variant 1, mRNA.	NM_001037755.2
2	Fam134c	NM_026501.2	7320674	Mus musculus family with sequence similarity 134, member C (Fam134c), transcript variant 1, mRNA.	NM_026501.2
2	Tmem63c	NM_172583.2	5870148	Mus musculus transmembrane protein 63c (Tmem63c), mRNA.	NM_172583.2
2	Plec1	NM_011117.1	7050653	Mus musculus plectin 1 (Plec1), transcript variant 1, mRNA.	NM_011117.1
2	Polr3d	NM_025945.2	4040592	Mus musculus polymerase (RNA) III (DNA directed) polypeptide D (Polr3d), mRNA.	NM_025945.2
2	Samd4	NM_001037221.1	6620601	Mus musculus sterile alpha motif domain containing 4 (Samd4), transcript variant 1, mRNA.	NM_001037221.1
2	E230008N13Rik	XM_975070.1	10746	PREDICTED: Mus musculus RIKEN cDNA E230008N13 gene (E230008N13Rik), mRNA.	XM_975070.1
2	A730008H23Rik	NM_172505.1	4610328	Mus musculus RIKEN cDNA A730008H23 gene (A730008H23Rik), mRNA.	NM_172505.1
2	Unc5b	NM_029770.2	2030497	Mus musculus unc-5 homolog B (C. elegans) (Unc5b), mRNA.	NM_029770.2
2	Olfr1381	NM_146469.1	6060504	Mus musculus olfactory receptor 1381 (Olfr1381), mRNA.	NM_146469.1
2	Hnrpk	NM_025279.1	6200673	Mus musculus heterogeneous nuclear ribonucleoprotein K (Hnrpk), mRNA.	NM_025279.1
2	Slc26a4	NM_011867.3	6330279	Mus musculus solute carrier family 26, member 4 (Slc26a4), mRNA.	NM_011867.3
2	Gpr146	NM_001038703.1	990561	Mus musculus G protein-coupled receptor 146 (Gpr146), transcript variant 2, mRNA.	NM_001038703.1
2	Tusc1	NM_026954.1	7000437	Mus musculus tumor suppressor candidate 1 (Tusc1), mRNA.	NM_026954.1
2	Pgam2	NM_018870.2	4250750	Mus musculus phosphoglycerate mutase 2 (Pgam2), mRNA.	NM_018870.2
2	Id3	NM_008321.1	110471	Mus musculus inhibitor of DNA binding 3 (Id3), mRNA.	NM_008321.1
2	Bcan	NM_007529.1	2030044	Mus musculus brevican (Bcan), mRNA.	NM_007529.1
2	Calcb	NM_054084.1	5340707	Mus musculus calcitonin-related polypeptide, beta (Calcb), mRNA.	NM_054084.1
2	Slc2a10	NM_130451.2	4900682	Mus musculus solute carrier family 2 (facilitated glucose transporter), member 10 (Slc2a10), mRNA.	NM_130451.2
2	Ctf1	NM_007795.1	360292	Mus musculus cardiotrophin 1 (Ctf1), mRNA.	NM_007795.1
2	Armc5	NM_146205.2	630377	Mus musculus armadillo repeat containing 5 (Armc5), mRNA.	NM_146205.2
2	Hspa4l	NM_011020.3	4810730	Mus musculus heat shock protein 4 like (Hspa4l), mRNA.	NM_011020.3
2	Fundc2	NM_026126.2	6220343	Mus musculus FUN14 domain containing 2 (Fundc2), mRNA.	NM_026126.2
2	Bcam	NM_020486.2	2850059	Mus musculus basal cell adhesion molecule (Bcam), mRNA.	NM_020486.2
2	Atp7b	NM_007511.2	7610128	Mus musculus ATPase, Cu++ transporting, beta polypeptide (Atp7b), mRNA.	NM_007511.2
2	Ccdc11	NM_028948.1	6280224	Mus musculus coiled-coil domain containing 11 (Ccdc11), mRNA. XM_924500	NM_028948.1
2	Nfatc2	NM_010899.2	2070470	Mus musculus nuclear factor of activated T-cells, cytoplasmic, calcineurin-dependent 2 (Nfatc2), transcript variant 1, mRNA.	NM_010899.2
2	Sema3b	NM_001042779.1	770392	Mus musculus sema domain, immunoglobulin domain (Ig), short basic domain, secreted, (semaphorin) 3B (Sema3b), transcript variant 1, mRNA.	NM_001042779.1
2	Tgm5	NM_028799.1	1070754	Mus musculus transglutaminase 5 (Tgm5), mRNA.	NM_028799.1
2	Ctrl	NM_023182.2	4490324	Mus musculus chymotrypsin-like (Ctrl), mRNA.	NM_023182.2
2	Mad1l1	NM_010752.3	5690601	Mus musculus mitotic arrest deficient 1-like 1 (Mad1l1), mRNA.	NM_010752.3
2	1110049B09Rik	NM_001024478.1	450431	Mus musculus RIKEN cDNA 1110049B09 gene (1110049B09Rik), mRNA.	NM_001024478.1
2	1110049B09Rik	NM_001024478.1	7320193	Mus musculus RIKEN cDNA 1110049B09 gene (1110049B09Rik), mRNA.	NM_001024478.1
2	Cachd1	NM_198037.1	4590035	Mus musculus cache domain containing 1 (Cachd1), mRNA.	NM_198037.1
2	Lrpprc	NM_028233.1	1440541	Mus musculus leucine-rich PPR-motif containing (Lrpprc), mRNA.	NM_028233.1
2	2310039E09Rik	NM_026509.1	540615	Mus musculus RIKEN cDNA 2310039E09 gene (2310039E09Rik), mRNA.	NM_026509.1
2	Slc13a4	NM_172892.1	3190246	Mus musculus solute carrier family 13 (sodium/sulfate symporters), member 4 (Slc13a4), mRNA.	NM_172892.1
2	Amdhd2	NM_172935.4	5810482	Mus musculus amidohydrolase domain containing 2 (Amdhd2), mRNA.	NM_172935.4
2	Hivep3	NM_010657.3	6450424	Mus musculus human immunodeficiency virus type I enhancer binding protein 3 (Hivep3), mRNA.	NM_010657.3
2	Kntc1	NM_001042421.1	1410070	Mus musculus kinetochore associated 1 (Kntc1), mRNA.	NM_001042421.1
2	Kcnk9	NM_001033876.1	6620619	Mus musculus potassium channel, subfamily K, member 9 (Kcnk9), mRNA.	NM_001033876.1
2	Gdf15	NM_011819.1	650524	Mus musculus growth differentiation factor 15 (Gdf15), mRNA.	NM_011819.1
2	Numbl	NM_010950.2	4830593	Mus musculus numb-like (Numbl), mRNA.	NM_010950.2
2	Fn3k	NM_022014.2	150538	Mus musculus fructosamine 3 kinase (Fn3k), transcript variant 1, mRNA.	NM_022014.2
2	Zfp82	NM_177889.3	2120753	Mus musculus zinc finger protein 82 (Zfp82), mRNA.	NM_177889.3
2	Mpg	NM_010822.2	110398	Mus musculus N-methylpurine-DNA glycosylase (Mpg), mRNA.	NM_010822.2
2	1200011M11Rik	NM_024262.1	6650575	Mus musculus RIKEN cDNA 1200011M11 gene (1200011M11Rik), mRNA.	NM_024262.1
2	Rnf186	NM_025786.2	6040717	Mus musculus ring finger protein 186 (Rnf186), mRNA.	NM_025786.2
2	Aldh1l1	NM_027406.1	380754	Mus musculus aldehyde dehydrogenase 1 family, member L1 (Aldh1l1), mRNA.	NM_027406.1
2	Telo2	NM_027880.1	770128	Mus musculus TEL2, telomere maintenance 2, homolog (S. cerevisiae) (Telo2), mRNA.	NM_027880.1
2	Adam22	NM_001007220.2	2690544	Mus musculus a disintegrin and metallopeptidase domain 22 (Adam22), transcript variant 1, mRNA.	NM_001007220.2
2	4933409N07Rik	NM_175162.2	60463		NM_175162.2
2	Sdhb	NM_023374.3	1470709	Mus musculus succinate dehydrogenase complex, subunit B, iron sulfur (Ip) (Sdhb), nuclear gene encoding mitochondrial protein, mRNA.	NM_023374.3
2	Atxn2l	NM_183020.1	1240730	Mus musculus ataxin 2-like (Atxn2l), mRNA.	NM_183020.1
2	Olfr726		1070730
2	Atp2b4	NM_213616.1	4390382	Mus musculus ATPase, Ca++ transporting, plasma membrane 4 (Atp2b4), mRNA.	NM_213616.1
2	Atp2b4	NM_213616.1	1570674	Mus musculus ATPase, Ca++ transporting, plasma membrane 4 (Atp2b4), mRNA.	NM_213616.1
2	Atp2b4	NM_213616.1	2340603	Mus musculus ATPase, Ca++ transporting, plasma membrane 4 (Atp2b4), mRNA.	NM_213616.1
2	Trex2	NM_011907.3	4060204	Mus musculus three prime repair exonuclease 2 (Trex2), mRNA.	NM_011907.3
2	Mlh1	NM_026810.1	3850615	Mus musculus mutL homolog 1 (E. coli) (Mlh1), mRNA.	NM_026810.1
2	Cdc27	NM_145436.2	7550653	Mus musculus cell division cycle 27 homolog (S. cerevisiae) (Cdc27), mRNA. XM_001000657 XM_001000666 XM_001000677 XM_001000684 XM_001000693 XM_001000711 XM_001004163 XM_895207 XM_903089 XM_903091-XM_903097 XM_911095 XM_921895 XM_921914 XM_921924 XM_921931 XM_921943 XM_921947 XM_921951 XM_984141	NM_145436.2
2	1110018J18Rik	NM_025370.2	6560458	Mus musculus RIKEN cDNA 1110018J18 gene (1110018J18Rik), mRNA.	NM_025370.2
2	1110018J18Rik	NM_025370.2	6560424	Mus musculus RIKEN cDNA 1110018J18 gene (1110018J18Rik), mRNA.	NM_025370.2
2	Styxl1	NM_029659.3	1170020	Mus musculus serine/threonine/tyrosine interacting-like 1 (Styxl1), mRNA.	NM_029659.3
2	Styxl1	NM_029659.3	4610543	Mus musculus serine/threonine/tyrosine interacting-like 1 (Styxl1), mRNA.	NM_029659.3
2	LOC434960	NM_001025241.1	6450739	Mus musculus similar to spermiogenesis specific transcript on the Y 2 (LOC434960), mRNA.	NM_001025241.1
2	Unc84a	NM_024451.1	1940100	Mus musculus unc-84 homolog A (C. elegans) (Unc84a), mRNA.	NM_024451.1
2	Col12a1	NM_007730.2	3870360	Mus musculus collagen, type XII, alpha 1 (Col12a1), mRNA.	NM_007730.2
2	Il17rc	NM_134159.2	3870039	Mus musculus interleukin 17 receptor C (Il17rc), mRNA.	NM_134159.2
2	V1rj3	NM_145847.1	7570433	Mus musculus vomeronasal 1 receptor, J3 (V1rj3), mRNA.	NM_145847.1
2	Thsd7b	NM_172485.2	1690242	Mus musculus thrombospondin, type I, domain containing 7B (Thsd7b), mRNA.	NM_172485.2
2	Ttc12	NM_172770.1	1190386	Mus musculus tetratricopeptide repeat domain 12 (Ttc12), mRNA.	NM_172770.1
2	Rpap3	NM_028003.2	5260703	Mus musculus RNA polymerase II associated protein 3 (Rpap3), mRNA.	NM_028003.2
2	Nolc1	NM_001039353.1	6060296	Mus musculus nucleolar and coiled-body phosphoprotein 1 (Nolc1), transcript variant 4, mRNA.	NM_001039353.1
2	4930544G11Rik	NR_003637.1	4760369	Mus musculus RIKEN cDNA 4930544G11 gene (4930544G11Rik), non-coding RNA.	NR_003637.1
2	Pclo		3390154
2	3110043J09Rik		5080180
2	Dnaja3	NM_023646.3	4150215	Mus musculus DnaJ (Hsp40) homolog, subfamily A, member 3 (Dnaja3), mRNA.	NM_023646.3
2	Sctr	NM_001012322.1	4280129	Mus musculus secretin receptor (Sctr), mRNA.	NM_001012322.1
2	Edn3	NM_007903.3	6130161	Mus musculus endothelin 3 (Edn3), mRNA.	NM_007903.3
2	Cyp2a5	NM_007812.4	840114	Mus musculus cytochrome P450, family 2, subfamily a, polypeptide 5 (Cyp2a5), mRNA.	NM_007812.4
2	Olfr361	NM_146368.1	7650025	Mus musculus olfactory receptor 361 (Olfr361), mRNA.	NM_146368.1
2	Usp29	NM_021323.2	6040243	Mus musculus ubiquitin specific peptidase 29 (Usp29), mRNA.	NM_021323.2
2	H2-M10.4	NM_177634.1	460685	Mus musculus histocompatibility 2, M region locus 10.4 (H2-M10.4), mRNA.	NM_177634.1
2	Tmcc3	NM_172051.2	3400672	Mus musculus transmembrane and coiled coil domains 3 (Tmcc3), mRNA.	NM_172051.2
2	Nacc1	NM_025788.2	160196	Mus musculus nucleus accumbens associated 1, BEN and BTB (POZ) domain containing (Nacc1), mRNA.	NM_025788.2
2	Pipox	NM_008952.1	4200709	Mus musculus pipecolic acid oxidase (Pipox), mRNA.	NM_008952.1
2	Ttc22	NM_177667.3	2360156	Mus musculus tetratricopeptide repeat domain 22 (Ttc22), mRNA.	NM_177667.3
2	2810030E01Rik	NM_028317.1	6100672	Mus musculus RIKEN cDNA 2810030E01 gene (2810030E01Rik), mRNA.	NM_028317.1
2	A830080D01Rik	NM_001033472.2	5260315	Mus musculus RIKEN cDNA A830080D01 gene (A830080D01Rik), mRNA.	NM_001033472.2
2	Hoxc13	NM_010464.2	3190209	Mus musculus homeo box C13 (Hoxc13), mRNA.	NM_010464.2
2	Epdr1	NM_134065.3	7550431	Mus musculus ependymin related protein 1 (zebrafish) (Epdr1), mRNA.	NM_134065.3
2	LOC100045117	XR_031345.1	5490279	PREDICTED: Mus musculus similar to Chain A, Crystal Structure Of The Human Pim2 In Complex With A Ruthenium Organometallic Ligand Ru1 (LOC100045117), misc RNA.	XR_031345.1
2	E430002G05Rik	NM_173749.3	3170603	Mus musculus RIKEN cDNA E430002G05 gene (E430002G05Rik), mRNA.	NM_173749.3
2	Dhrs13	NM_183286.2	20228	Mus musculus dehydrogenase/reductase (SDR family) member 13 (Dhrs13), mRNA.	NM_183286.2
2	Rgs3		6380100
2	Trpv3	NM_145099.1	5560730	Mus musculus transient receptor potential cation channel, subfamily V, member 3 (Trpv3), mRNA.	NM_145099.1
2	Qrich2	NM_001033267.1	5090070	Mus musculus glutamine rich 2 (Qrich2), mRNA.	NM_001033267.1
2	Arhgef10l	NM_172415.2	3840689	Mus musculus Rho guanine nucleotide exchange factor (GEF) 10-like (Arhgef10l), mRNA.	NM_172415.2
2	Arhgef10l	NM_172415.2	4050446	Mus musculus Rho guanine nucleotide exchange factor (GEF) 10-like (Arhgef10l), mRNA.	NM_172415.2
2	Prrx1	NM_175686.3	7160164	Mus musculus paired related homeobox 1 (Prrx1), transcript variant 2, mRNA.	NM_175686.3
2	Prrx1	NM_175686.3	7330767	Mus musculus paired related homeobox 1 (Prrx1), transcript variant 2, mRNA.	NM_175686.3
2	Prrx1	NM_175686.3	540148	Mus musculus paired related homeobox 1 (Prrx1), transcript variant 2, mRNA.	NM_175686.3
2	Sstr2	NM_009217.2	3610301	Mus musculus somatostatin receptor 2 (Sstr2), transcript variant 2, mRNA.	NM_009217.2
2	Ela2	NM_015779.2	6040601	Mus musculus elastase 2, neutrophil (Ela2), mRNA.	NM_015779.2
2	Scotin	NM_026381.3	540524	Mus musculus scotin gene (Scotin), transcript variant 2, mRNA.	NM_026381.3
2	Lama4	NM_010681.1	3460672	Mus musculus laminin, alpha 4 (Lama4), mRNA.	NM_010681.1
2	B3gat1	NM_029792.1	4200196	Mus musculus beta-1,3-glucuronyltransferase 1 (glucuronosyltransferase P) (B3gat1), mRNA.	NM_029792.1
2	B3gat1	NM_029792.1	2140020	Mus musculus beta-1,3-glucuronyltransferase 1 (glucuronosyltransferase P) (B3gat1), mRNA.	NM_029792.1
2	Rag1	NM_009019.2	5270373	Mus musculus recombination activating gene 1 (Rag1), mRNA.	NM_009019.2
2	Slc38a9	NM_178746.3	3780402	Mus musculus solute carrier family 38, member 9 (Slc38a9), mRNA.	NM_178746.3
2	1190002A17Rik	NM_001033874.2	4670386	Mus musculus RIKEN cDNA 1190002A17 gene (1190002A17Rik), mRNA.	NM_001033874.2
2	Olfr166	NM_147068.1	5810746	Mus musculus olfactory receptor 166 (Olfr166), mRNA.	NM_147068.1
2	Tspan31	NM_025982.1	3520075	Mus musculus tetraspanin 31 (Tspan31), mRNA.	NM_025982.1
2	Frzb	NM_011356.4	6330181	Mus musculus frizzled-related protein (Frzb), mRNA.	NM_011356.4
2	Med18	NM_026039.2	6350079	Mus musculus mediator of RNA polymerase II transcription, subunit 18 homolog (yeast) (Med18), mRNA.	NM_026039.2
2	Med18	NM_026039.2	1580767	Mus musculus mediator of RNA polymerase II transcription, subunit 18 homolog (yeast) (Med18), mRNA.	NM_026039.2
2	1520401A03Rik	NM_177132.2	3360709	Mus musculus RIKEN cDNA 1520401A03 gene (1520401A03Rik), mRNA.	NM_177132.2
2	Nmb	NM_026523.2	4730070	Mus musculus neuromedin B (Nmb), mRNA.	NM_026523.2
2	Krtap8-2	NM_010676.2	4590577	Mus musculus keratin associated protein 8-2 (Krtap8-2), mRNA.	NM_010676.2
2	D1Pas1	NM_033077.2	1030541	Mus musculus DNA segment, Chr 1, Pasteur Institute 1 (D1Pas1), mRNA.	NM_033077.2
2	F430201B04Rik	NM_001039038.1	5670767	Mus musculus RIKEN cDNA F430201B04 gene (F430201B04Rik), mRNA.	NM_001039038.1
2	Lrrc20	NM_153542.1	6130338	Mus musculus leucine rich repeat containing 20 (Lrrc20), mRNA.	NM_153542.1
2	1110031B06Rik	NM_144521.2	6110301	Mus musculus RIKEN cDNA 1110031B06 gene (1110031B06Rik), mRNA.	NM_144521.2
2	Ccl26	NM_001013412.2	4560164	Mus musculus chemokine (C-C motif) ligand 26 (Ccl26), mRNA.	NM_001013412.2
2	B230396O12Rik	NM_172878.2	7160634	Mus musculus RIKEN cDNA B230396O12 gene (B230396O12Rik), mRNA.	NM_172878.2
2	V1rc30	NM_134185.1	6100246	Mus musculus vomeronasal 1 receptor, C30 (V1rc30), mRNA.	NM_134185.1
2	Afmid	NM_027827.2	4760301	Mus musculus arylformamidase (Afmid), mRNA.	NM_027827.2
2	Afmid	NM_027827.2	4070241	Mus musculus arylformamidase (Afmid), mRNA.	NM_027827.2
2	Afmid	NM_027827.2	870280	Mus musculus arylformamidase (Afmid), mRNA.	NM_027827.2
2	Afmid	NM_027827.2	5890040	Mus musculus arylformamidase (Afmid), mRNA.	NM_027827.2
2	Afmid	NM_027827.2	5720593	Mus musculus arylformamidase (Afmid), mRNA.	NM_027827.2
2	Gabrp	NM_146017.3	20544	Mus musculus gamma-aminobutyric acid (GABA-A) receptor, pi (Gabrp), mRNA.	NM_146017.3
2	P2ry10	NM_172435.2	1980672	Mus musculus purinergic receptor P2Y, G-protein coupled 10 (P2ry10), mRNA.	NM_172435.2
2	Acsl4	NM_019477.3	4640356	Mus musculus acyl-CoA synthetase long-chain family member 4 (Acsl4), transcript variant 2, mRNA.	NM_019477.3
2	Slc25a26	NM_026255.4	7160450	Mus musculus solute carrier family 25 (mitochondrial carrier, phosphate carrier), member 26 (Slc25a26), nuclear gene encoding mitochondrial protein, mRNA.	NM_026255.4
2	Pole4	NM_025882.3	2510484	Mus musculus polymerase (DNA-directed), epsilon 4 (p12 subunit) (Pole4), mRNA.	NM_025882.3
2	Lamb2	NM_008483.2	6840209	Mus musculus laminin, beta 2 (Lamb2), mRNA.	NM_008483.2
2	Tmprss4	NM_145403.2	2140274	Mus musculus transmembrane protease, serine 4 (Tmprss4), mRNA.	NM_145403.2
2	Serpinb12	NM_027971.1	7650035	Mus musculus serine (or cysteine) peptidase inhibitor, clade B (ovalbumin), member 12 (Serpinb12), mRNA.	NM_027971.1
2	Snap23	NM_009222.3	240390	Mus musculus synaptosomal-associated protein 23 (Snap23), mRNA.	NM_009222.3
2	Hist2h2bb	NM_175666.2	3990408	Mus musculus histone cluster 2, H2bb (Hist2h2bb), mRNA.	NM_175666.2
2	Rorc	NM_011281.1	4260152	Mus musculus RAR-related orphan receptor gamma (Rorc), mRNA.	NM_011281.1
2	Nek8	NM_080849.2	2810112	Mus musculus NIMA (never in mitosis gene a)-related expressed kinase 8 (Nek8), mRNA.	NM_080849.2
2	Ube4a	NM_145400.2	6020315	Mus musculus ubiquitination factor E4A, UFD2 homolog (S. cerevisiae) (Ube4a), mRNA.	NM_145400.2
2	Sp1	NM_013672.1	4810053		NM_013672.1
2	Mrps14	NM_025474.3	1820482	Mus musculus mitochondrial ribosomal protein S14 (Mrps14), nuclear gene encoding mitochondrial protein, mRNA.	NM_025474.3
2	Uhrf2	NM_144873.2	5870537	Mus musculus ubiquitin-like, containing PHD and RING finger domains 2 (Uhrf2), mRNA.	NM_144873.2
2	Hrg	NM_053176.1	4880092	Mus musculus histidine-rich glycoprotein (Hrg), mRNA.	NM_053176.1
2	Olfr190	NM_146397.1	5220091	Mus musculus olfactory receptor 190 (Olfr190), mRNA.	NM_146397.1
2	4632407F12Rik	XM_110709.2	5860768		XM_110709.2
2	Lrrc30	NM_001033340.1	5080494	Mus musculus leucine rich repeat containing 30 (Lrrc30), mRNA.	NM_001033340.1
2	Rtn4rl1	NM_177708.5	670333	Mus musculus reticulon 4 receptor-like 1 (Rtn4rl1), mRNA.	NM_177708.5
2	Col11a1	NM_007729.2	4560196	Mus musculus collagen, type XI, alpha 1 (Col11a1), mRNA.	NM_007729.2
2	Col11a1	NM_007729.2	1170192	Mus musculus collagen, type XI, alpha 1 (Col11a1), mRNA.	NM_007729.2
2	Prkg1	NM_011160.2	1450519	Mus musculus protein kinase, cGMP-dependent, type I (Prkg1), transcript variant 2, mRNA.	NM_011160.2
2	Kcnj6	NM_001025585.2	6840288	Mus musculus potassium inwardly-rectifying channel, subfamily J, member 6 (Kcnj6), transcript variant Girk2B, mRNA.	NM_001025585.2
2	Adamts16	NM_172053.2	3130450	Mus musculus a disintegrin-like and metallopeptidase (reprolysin type) with thrombospondin type 1 motif, 16 (Adamts16), mRNA.	NM_172053.2
2	Rnf135	NM_028019.3	4490600	Mus musculus ring finger protein 135 (Rnf135), mRNA.	NM_028019.3
2	LOC100039499	XM_001472636.1	4730450	PREDICTED: Mus musculus similar to pheromone receptor V3R1 (LOC100039499), mRNA.	XM_001472636.1
2	8030462N17Rik	NM_178670.3	6220086	Mus musculus RIKEN cDNA 8030462N17 gene (8030462N17Rik), mRNA.	NM_178670.3
2	Sema6d	NM_199238.1	6580327	Mus musculus sema domain, transmembrane domain (TM), and cytoplasmic domain, (semaphorin) 6D (Sema6d), transcript variant 2, mRNA.	NM_199238.1
2	Adam15	NM_009614.1	5290392		NM_009614.1
2	Grxcr1	NM_001018019.1	3780681	Mus musculus glutaredoxin, cysteine rich 1 (Grxcr1), mRNA.	NM_001018019.1
2	Pcdhb20	NM_053145.2	1990114	Mus musculus protocadherin beta 20 (Pcdhb20), mRNA.	NM_053145.2
2	Slfn9	NM_172796.2	630315	Mus musculus schlafen 9 (Slfn9), mRNA.	NM_172796.2
2	Epb4.1l3	NM_013813.1	270091	Mus musculus erythrocyte protein band 4.1-like 3 (Epb4.1l3), mRNA.	NM_013813.1
2	Epb4.1l3	NM_013813.1	6760189	Mus musculus erythrocyte protein band 4.1-like 3 (Epb4.1l3), mRNA.	NM_013813.1
2	Ppapdc3	NM_145521.3	6580328	Mus musculus phosphatidic acid phosphatase type 2 domain containing 3 (Ppapdc3), mRNA.	NM_145521.3
2	Sms		6840064
2	Zfp617	NM_133358.1	2640386		NM_133358.1
2	Zfp617	NM_133358.1	7510707		NM_133358.1
2	Plcxd3	NM_177355.2	2680543	Mus musculus phosphatidylinositol-specific phospholipase C, X domain containing 3 (Plcxd3), mRNA.	NM_177355.2
2	Pepd	NM_008820.1	3400551	Mus musculus peptidase D (Pepd), mRNA.	NM_008820.1
2	Ciao1	NM_025296.2	940139	Mus musculus cytosolic iron-sulfur protein assembly 1 homolog (S. cerevisiae) (Ciao1), mRNA.	NM_025296.2
2	4732473B16Rik	NM_175307.5	730047	Mus musculus RIKEN cDNA 4732473B16 gene (4732473B16Rik), mRNA.	NM_175307.5
2	Pard3	NM_033620.1	4610497	Mus musculus par-3 (partitioning defective 3) homolog (C. elegans) (Pard3), transcript variant 3, mRNA.	NM_033620.1
2	Onecut2	NM_194268.2	2140671	Mus musculus one cut domain, family member 2 (Onecut2), mRNA.	NM_194268.2
2	Mtcp1	NM_010839.5	4060068	Mus musculus mature T-cell proliferation 1 (Mtcp1), nuclear gene encoding mitochondrial protein, transcript variant 2, mRNA.	NM_010839.5
2	Rps6kb2	NM_021485.2	5550445	Mus musculus ribosomal protein S6 kinase, polypeptide 2 (Rps6kb2), mRNA.	NM_021485.2
2	Mast1	NM_019945.2	7160768	Mus musculus microtubule associated serine/threonine kinase 1 (Mast1), mRNA.	NM_019945.2
2	Spg20		6580100
2	Lama2	NM_008481.2	5910039	Mus musculus laminin, alpha 2 (Lama2), mRNA.	NM_008481.2
2	B4galt5	NM_019835.2	270035	Mus musculus UDP-Gal:betaGlcNAc beta 1,4-galactosyltransferase, polypeptide 5 (B4galt5), mRNA.	NM_019835.2
2	1700123K08Rik	NM_029693.2	840634	Mus musculus RIKEN cDNA 1700123K08 gene (1700123K08Rik), mRNA.	NM_029693.2
2	Mapk12	NM_013871.2	4570414	Mus musculus mitogen-activated protein kinase 12 (Mapk12), mRNA.	NM_013871.2
2	Krtap9-1	NM_015741.1	4560156	Mus musculus keratin associated protein 9-1 (Krtap9-1), mRNA.	NM_015741.1
2	Sds	NM_145565.1	4290259	Mus musculus serine dehydratase (Sds), mRNA.	NM_145565.1
2	Brap	NM_028227.2	780358	Mus musculus BRCA1 associated protein (Brap), mRNA.	NM_028227.2
2	Tbkbp1	NM_198100.1	1470376	Mus musculus TBK1 binding protein 1 (Tbkbp1), mRNA.	NM_198100.1
2	Shmt2	NM_028230.3	5090241	Mus musculus serine hydroxymethyltransferase 2 (mitochondrial) (Shmt2), nuclear gene encoding mitochondrial protein, mRNA.	NM_028230.3
2	Tbc1d9	NM_027758.1	6520196	Mus musculus TBC1 domain family, member 9 (Tbc1d9), mRNA.	NM_027758.1
2	Ubqln1	NM_152234.1	6100180	Mus musculus ubiquilin 1 (Ubqln1), transcript variant 2, mRNA.	NM_152234.1
2	Ccdc13	NM_001033784.1	620047	Mus musculus coiled-coil domain containing 13 (Ccdc13), mRNA. XM_902983	NM_001033784.1
2	BC066135	NM_173031.3	840682	Mus musculus cDNA sequence BC066135 (BC066135), mRNA.	NM_173031.3
2	Rab3il1	NM_144538.2	4230360	Mus musculus RAB3A interacting protein (rabin3)-like 1 (Rab3il1), mRNA.	NM_144538.2
2	Fcgr2b	NM_001077189.1	1780500	Mus musculus Fc receptor, IgG, low affinity IIb (Fcgr2b), transcript variant 1, mRNA.	NM_001077189.1
2	Htr7	NM_008315.2	6520661	Mus musculus 5-hydroxytryptamine (serotonin) receptor 7 (Htr7), mRNA.	NM_008315.2
2	Dcpp2	NM_001039238.2	5860711	Mus musculus demilune cell and parotid protein 2 (Dcpp2), mRNA.	NM_001039238.2
2	Dcpp2	NM_001039238.2	7050196	Mus musculus demilune cell and parotid protein 2 (Dcpp2), mRNA.	NM_001039238.2
2	Zfp239	NM_008616.2	1500500	Mus musculus zinc finger protein 239 (Zfp239), transcript variant 2, mRNA.	NM_008616.2
2	Mef2d	NM_133665.3	4610048	Mus musculus myocyte enhancer factor 2D (Mef2d), mRNA.	NM_133665.3
2	Phox2b	NM_008888.1	6220736		NM_008888.1
2	Zfp760	NM_001008501.1	4070603	Mus musculus zinc finger protein 760 (Zfp760), mRNA.	NM_001008501.1
2	Lce1c	NM_028622.2	6420356	Mus musculus late cornified envelope 1C (Lce1c), mRNA.	NM_028622.2
2	C9	NM_013485.1	7650368	Mus musculus complement component 9 (C9), mRNA.	NM_013485.1
2	C9	NM_013485.1	4060220	Mus musculus complement component 9 (C9), mRNA.	NM_013485.1
2	Epha6	NM_007938.2	1170736	Mus musculus Eph receptor A6 (Epha6), mRNA.	NM_007938.2
2	Gzmn	NM_153052.1	6060128	Mus musculus granzyme N (Gzmn), mRNA.	NM_153052.1
2	Wnt9b	NM_011719.3	1070201	Mus musculus wingless-type MMTV integration site 9B (Wnt9b), mRNA.	NM_011719.3
2	Hap1	NM_010404.2	5570601	Mus musculus huntingtin-associated protein 1 (Hap1), mRNA.	NM_010404.2
2	Hap1	NM_010404.2	20056	Mus musculus huntingtin-associated protein 1 (Hap1), mRNA.	NM_010404.2
2	Gphb5	NM_175644.3	7330180	Mus musculus glycoprotein hormone beta 5 (Gphb5), mRNA.	NM_175644.3
2	Olfr134	NM_146832.1	5960575	Mus musculus olfactory receptor 134 (Olfr134), mRNA.	NM_146832.1
2	Padi1	NM_011059.2	1690201	Mus musculus peptidyl arginine deiminase, type I (Padi1), mRNA.	NM_011059.2
2	Olfr1347	NM_146385.1	60671	Mus musculus olfactory receptor 1347 (Olfr1347), mRNA.	NM_146385.1
2	Zdhhc24	NM_027476.2	5310689	Mus musculus zinc finger, DHHC domain containing 24 (Zdhhc24), mRNA.	NM_027476.2
2	Sgk2	NM_013731.1	380008	Mus musculus serum/glucocorticoid regulated kinase 2 (Sgk2), mRNA.	NM_013731.1
2	LOC100047816	XM_001478921.1	1230044	PREDICTED: Mus musculus similar to Dnase1l2 protein (LOC100047816), mRNA.	XM_001478921.1
2	2610034E13Rik		1030091
2	1700019G17Rik	NM_029331.2	2360201	Mus musculus RIKEN cDNA 1700019G17 gene (1700019G17Rik), mRNA.	NM_029331.2
2	Zfp346	NM_012017.2	6510369	Mus musculus zinc finger protein 346 (Zfp346), mRNA.	NM_012017.2
2	Vash1	NM_177354.3	4670500	Mus musculus vasohibin 1 (Vash1), mRNA.	NM_177354.3
2	Plxdc1	NM_028199.2	7570619	Mus musculus plexin domain containing 1 (Plxdc1), mRNA.	NM_028199.2
2	Hhat	NM_144881.3	6400195	Mus musculus hedgehog acyltransferase (Hhat), mRNA.	NM_144881.3
2	Hhat	NM_144881.3	6270349	Mus musculus hedgehog acyltransferase (Hhat), mRNA.	NM_144881.3
2	Tmprss8	NM_013921.2	7200670	Mus musculus transmembrane protease, serine 8 (intestinal) (Tmprss8), mRNA.	NM_013921.2
2	Grip1	NM_130891.1	6040411	Mus musculus glutamate receptor interacting protein 1 (Grip1), transcript variant 2, mRNA.	NM_130891.1
2	Gja5	NM_008121.2	360133	Mus musculus gap junction membrane channel protein alpha 5 (Gja5), mRNA.	NM_008121.2
2	Gja5	NM_008121.2	450010	Mus musculus gap junction membrane channel protein alpha 5 (Gja5), mRNA.	NM_008121.2
2	Olfr983	NM_146827.1	360647	Mus musculus olfactory receptor 983 (Olfr983), mRNA.	NM_146827.1
2	OTTMUSG00000003802	NM_001004166.1	4050070	Mus musculus predicted gene, OTTMUSG00000003802 (OTTMUSG00000003802), mRNA.	NM_001004166.1
2	Hmga1	NM_016660.2	70102	Mus musculus high mobility group AT-hook 1 (Hmga1), transcript variant 1, mRNA.	NM_016660.2
2	Mmp19	NM_021412.1	1050315	Mus musculus matrix metallopeptidase 19 (Mmp19), mRNA.	NM_021412.1
2	Slco1a5	NM_130861.2	20647	Mus musculus solute carrier organic anion transporter family, member 1a5 (Slco1a5), mRNA.	NM_130861.2
2	Krt31	NM_010659.1	6100138	Mus musculus keratin 31 (Krt31), mRNA.	NM_010659.1
2	Slc25a11	NM_024211.2	6560576	Mus musculus solute carrier family 25 (mitochondrial carrier oxoglutarate carrier), member 11 (Slc25a11), nuclear gene encoding mitochondrial protein, mRNA.	NM_024211.2
2	Fxyd1	NM_052991.2	1500544	Mus musculus FXYD domain-containing ion transport regulator 1 (Fxyd1), transcript variant 5, mRNA.	NM_052991.2
2	Irak4	NM_029926.4	1440020	Mus musculus interleukin-1 receptor-associated kinase 4 (Irak4), mRNA.	NM_029926.4
2	Irak4	NM_029926.4	5220452	Mus musculus interleukin-1 receptor-associated kinase 4 (Irak4), mRNA.	NM_029926.4
2	Armc8	NM_028768.2	270524	Mus musculus armadillo repeat containing 8 (Armc8), mRNA.	NM_028768.2
2	Dag1	NM_010017.1	2760382	Mus musculus dystroglycan 1 (Dag1), mRNA.	NM_010017.1
2	Auts2	NM_177047.3	1710672	Mus musculus autism susceptibility candidate 2 (Auts2), mRNA.	NM_177047.3
2	Spag4l	NM_029599.1	130646	Mus musculus sperm associated antigen 4-like (Spag4l), mRNA.	NM_029599.1
2	Iyd	NM_027391.1	3850092	Mus musculus iodotyrosine deiodinase (Iyd), mRNA.	NM_027391.1
2	Bmp2k	NM_080708.1	5090600	Mus musculus BMP2 inducible kinase (Bmp2k), mRNA.	NM_080708.1
2	Bmp2k	NM_080708.1	1300689	Mus musculus BMP2 inducible kinase (Bmp2k), mRNA.	NM_080708.1
2	Taar3	NM_001008429.1	1260020	Mus musculus trace amine-associated receptor 3 (Taar3), mRNA.	NM_001008429.1
2	Hus1	NM_008316.2	620092	Mus musculus Hus1 homolog (S. pombe) (Hus1), mRNA.	NM_008316.2
2	Htr2a	NM_172812.1	3310709	Mus musculus 5-hydroxytryptamine (serotonin) receptor 2A (Htr2a), mRNA.	NM_172812.1
2	Olfr1317	NM_146448.1	5910133	Mus musculus olfactory receptor 1317 (Olfr1317), mRNA.	NM_146448.1
2	LOC100046207	XM_001475801.1	1400746	PREDICTED: Mus musculus similar to Lymphocyte antigen 6H precursor (Ly-6H) (LOC100046207), mRNA.	XM_001475801.1
2	Cdh23	NM_023370.1	6520328		NM_023370.1
2	Evi2b	NM_146023.3	6290475	Mus musculus ecotropic viral integration site 2b (Evi2b), transcript variant 2, mRNA.	NM_146023.3
2	Acot11	NM_025590.3	5310452	Mus musculus acyl-CoA thioesterase 11 (Acot11), mRNA.	NM_025590.3
2	Efcab2	NM_026626.2	4290377	Mus musculus EF-hand calcium binding domain 2 (Efcab2), mRNA.	NM_026626.2
2	Zfp825	NM_146231.1	4200019	Mus musculus zinc finger protein 825 (Zfp825), mRNA.	NM_146231.1
2	Mobp	NM_001039365.1	2690360	Mus musculus myelin-associated oligodendrocytic basic protein (Mobp), transcript variant 3, mRNA.	NM_001039365.1
2	Mon1b	NM_173015.2	4540148	Mus musculus MON1 homolog b (yeast) (Mon1b), transcript variant 1, mRNA.	NM_173015.2
2	Foxm1	NM_008021.2	2480709		NM_008021.2
2	Dedd	NM_011615.2	3520709	Mus musculus death effector domain-containing (Dedd), mRNA.	NM_011615.2
2	Rab1b	NM_029576.3	2000136	Mus musculus RAB1B, member RAS oncogene family (Rab1b), mRNA.	NM_029576.3
2	Tnip2	NM_139064.1	3290386	Mus musculus TNFAIP3 interacting protein 2 (Tnip2), mRNA.	NM_139064.1
2	Ankrd36	NM_023816.2	7400246	Mus musculus ankyrin repeat domain 36 (Ankrd36), mRNA.	NM_023816.2
2	Raver2	NM_183024.1	5360441	Mus musculus ribonucleoprotein, PTB-binding 2 (Raver2), mRNA.	NM_183024.1
2	Ube2e1	NM_009455.3	4860608	Mus musculus ubiquitin-conjugating enzyme E2E 1, UBC4/5 homolog (yeast) (Ube2e1), mRNA.	NM_009455.3
2	Olfr207	NM_001011792.1	7150370	Mus musculus olfactory receptor 207 (Olfr207), mRNA.	NM_001011792.1
2	Tdrd7	NM_146142.1	3180521	Mus musculus tudor domain containing 7 (Tdrd7), mRNA.	NM_146142.1
2	Nfkbil1	NM_010909.1	6450440	Mus musculus nuclear factor of kappa light polypeptide gene enhancer in B-cells inhibitor-like 1 (Nfkbil1), mRNA.	NM_010909.1
2	9130218O11Rik	NM_177820.2	3520278	Mus musculus RIKEN cDNA 9130218O11 gene (9130218O11Rik), mRNA.	NM_177820.2
2	P4ha1	NM_011030.1	5870040	Mus musculus procollagen-proline, 2-oxoglutarate 4-dioxygenase (proline 4-hydroxylase), alpha 1 polypeptide (P4ha1), mRNA.	NM_011030.1
2	Pth2	NM_053256.1	360598	Mus musculus parathyroid hormone 2 (Pth2), mRNA.	NM_053256.1
2	Sh3rf1	NM_021506.2	130041	Mus musculus SH3 domain containing ring finger 1 (Sh3rf1), mRNA.	NM_021506.2
2	Kcnk4	NM_008431.2	1050333	Mus musculus potassium channel, subfamily K, member 4 (Kcnk4), mRNA.	NM_008431.2
2	Olfr31	NM_147027.1	780068	Mus musculus olfactory receptor 31 (Olfr31), mRNA.	NM_147027.1
2	4932441K18Rik	NM_178935.4	2760136	Mus musculus RIKEN cDNA 4932441K18 gene (4932441K18Rik), mRNA.	NM_178935.4
2	Abp1	NM_029638.1	4040504	Mus musculus amiloride binding protein 1 (amine oxidase, copper-containing) (Abp1), mRNA.	NM_029638.1
2	Npsr1	NM_175678.2	1340427	Mus musculus neuropeptide S receptor 1 (Npsr1), mRNA.	NM_175678.2
2	Npsr1	NM_175678.2	4120209	Mus musculus neuropeptide S receptor 1 (Npsr1), mRNA.	NM_175678.2
2	Hdhd3	NM_024257.1	7400292	Mus musculus haloacid dehalogenase-like hydrolase domain containing 3 (Hdhd3), mRNA.	NM_024257.1
2	OTTMUSG00000016790	NM_001025260.2	5390113	Mus musculus predicted gene, OTTMUSG00000016790 (OTTMUSG00000016790), mRNA.	NM_001025260.2
2	OTTMUSG00000016790	NM_001025260.2	5560661	Mus musculus predicted gene, OTTMUSG00000016790 (OTTMUSG00000016790), mRNA.	NM_001025260.2
2	Rab6	NM_024287.2	1090279	Mus musculus RAB6, member RAS oncogene family (Rab6), mRNA.	NM_024287.2
2	Ctns	NM_031251.2	2510592	Mus musculus cystinosis, nephropathic (Ctns), mRNA.	NM_031251.2
2	Rhov	NM_145530.1	5090670	Mus musculus ras homolog gene family, member V (Rhov), mRNA.	NM_145530.1
2	Slc25a34	NM_001013780.1	1990327	Mus musculus solute carrier family 25, member 34 (Slc25a34), mRNA.	NM_001013780.1
2	Ltbp1	NM_019919.2	4830193	Mus musculus latent transforming growth factor beta binding protein 1 (Ltbp1), transcript variant 1, mRNA.	NM_019919.2
2	Trim29	NM_023655.1	4490332	Mus musculus tripartite motif protein 29 (Trim29), mRNA.	NM_023655.1
2	Nat1	NM_008673.1	7160500	Mus musculus N-acetyltransferase 1 (arylamine N-acetyltransferase) (Nat1), mRNA.	NM_008673.1
2	Rfx4	NM_027689.3	3800369	Mus musculus regulatory factor X, 4 (influences HLA class II expression) (Rfx4), transcript variant 2, mRNA.	NM_027689.3
2	Il1rl2	NM_133193.3	2570279	Mus musculus interleukin 1 receptor-like 2 (Il1rl2), mRNA.	NM_133193.3
2	Olfr1023	NM_146587.2	4480307	Mus musculus olfactory receptor 1023 (Olfr1023), mRNA.	NM_146587.2
2	Prss8	NM_133351.1	6350291	Mus musculus protease, serine, 8 (prostasin) (Prss8), mRNA.	NM_133351.1
2	Wdr78	NM_146254.2	5560669	Mus musculus WD repeat domain 78 (Wdr78), mRNA.	NM_146254.2
2	Hrh2	NM_008286.2	1260594	Mus musculus histamine receptor H2 (Hrh2), transcript variant 2, mRNA.	NM_008286.2
2	Hspa1a	NM_010479.2	2350017	Mus musculus heat shock protein 1A (Hspa1a), mRNA.	NM_010479.2
2	Fryl	NM_028194.2	510059	Mus musculus furry homolog-like (Drosophila) (Fryl), transcript variant 1, mRNA.	NM_028194.2
2	Pde4d	NM_011056.2	160403	Mus musculus phosphodiesterase 4D, cAMP specific (Pde4d), mRNA.	NM_011056.2
2	Csf2rb	NM_007780.3	4590133	Mus musculus colony stimulating factor 2 receptor, beta, low-affinity (granulocyte-macrophage) (Csf2rb), mRNA.	NM_007780.3
2	Tcstv3	NM_153523.2	4280672	Mus musculus 2-cell-stage, variable group, member 3 (Tcstv3), mRNA.	NM_153523.2
2	Adam11	NM_009613.1	6520754	Mus musculus a disintegrin and metallopeptidase domain 11 (Adam11), mRNA.	NM_009613.1
2	Kcne4	NM_021342.1	6560435	Mus musculus potassium voltage-gated channel, Isk-related subfamily, gene 4 (Kcne4), mRNA.	NM_021342.1
2	Atxn7l1	NM_001033436.1	1660615	Mus musculus ataxin 7-like 1 (Atxn7l1), mRNA.	NM_001033436.1
2	Nup37	NM_028334.3	3400170	Mus musculus nucleoporin 37 (Nup37), mRNA.	NM_028334.3
2	Olfr257	NM_207554.1	4880349	Mus musculus olfactory receptor 257 (Olfr257), mRNA.	NM_207554.1
2	Col2a1	NM_031163.2	6770603	Mus musculus procollagen, type II, alpha 1 (Col2a1), mRNA.	NM_031163.2
2	Dscr6	NM_133229.1	4670082	Mus musculus Down syndrome critical region homolog 6 (human) (Dscr6), mRNA.	NM_133229.1
2	Apaf1	NM_001042558.1	1990639	Mus musculus apoptotic peptidase activating factor 1 (Apaf1), transcript variant 1, mRNA.	NM_001042558.1
2	Olfr1383	NM_207574.1	6450154	Mus musculus olfactory receptor 1383 (Olfr1383), mRNA.	NM_207574.1
2	Dlx2	NM_010054.1	6330373	Mus musculus distal-less homeobox 2 (Dlx2), mRNA.	NM_010054.1
2	Ppp2r2c	NM_172994.2	2000017	Mus musculus protein phosphatase 2 (formerly 2A), regulatory subunit B (PR 52), gamma isoform (Ppp2r2c), mRNA.	NM_172994.2
2	Pus10	NM_028304.2	2360195	Mus musculus pseudouridylate synthase 10 (Pus10), transcript variant 3, mRNA.	NM_028304.2
2	Ndrg2	NM_013864.1	1450601	Mus musculus N-myc downstream regulated gene 2 (Ndrg2), mRNA.	NM_013864.1
2	Rtn1	NM_001007596.1	2370687	Mus musculus reticulon 1 (Rtn1), transcript variant 2, mRNA.	NM_001007596.1
2	Foxa3	NM_008260.2	5290376	Mus musculus forkhead box A3 (Foxa3), mRNA.	NM_008260.2
2	Zfp366	NM_001004149.1	5310204	Mus musculus zinc finger protein 366 (Zfp366), mRNA.	NM_001004149.1
2	Fbln1	NM_010180.1	2690070	Mus musculus fibulin 1 (Fbln1), mRNA.	NM_010180.1
2	1190003M12Rik	NM_026860.1	2060286	Mus musculus RIKEN cDNA 1190003M12 gene (1190003M12Rik), mRNA.	NM_026860.1
2	LOC381936	NM_001037248.1	6660709	Mus musculus similar to Ser/Thr protein kinase PAR-1A (LOC381936), mRNA.	NM_001037248.1
2	Vsx1	NM_054068.2	5900709	Mus musculus visual system homeobox 1 homolog (zebrafish) (Vsx1), mRNA.	NM_054068.2
2	LOC100048332	XM_001480027.1	3460736	PREDICTED: Mus musculus similar to a disintegrin-like and metalloprotease (reprolysin type) with thrombospondin type 1 motif, 5 (aggrecanase-2) (LOC100048332), mRNA.	XM_001480027.1
2	5730442P18Rik	NM_183288.2	4230553	Mus musculus RIKEN cDNA 5730442P18 gene (5730442P18Rik), mRNA.	NM_183288.2
2	Agtr2	NM_007429.3	4760133	Mus musculus angiotensin II receptor, type 2 (Agtr2), mRNA.	NM_007429.3
2	Rwdd3	NM_028456.1	650626	Mus musculus RWD domain containing 3 (Rwdd3), mRNA.	NM_028456.1
2	Rwdd3	NM_028456.1	5090315	Mus musculus RWD domain containing 3 (Rwdd3), mRNA.	NM_028456.1
2	Olfr427	NM_207158.1	6980482	Mus musculus olfactory receptor 427 (Olfr427), mRNA.	NM_207158.1
2	9430015G10Rik	NM_145557.2	4880437	Mus musculus RIKEN cDNA 9430015G10 gene (9430015G10Rik), mRNA.	NM_145557.2
2	Krt25	NM_133730.1	6590594	Mus musculus keratin 25 (Krt25), mRNA.	NM_133730.1
2	Neurog1	NM_010896.2	4610541	Mus musculus neurogenin 1 (Neurog1), mRNA.	NM_010896.2
2	Ascl2	NM_008554.2	2970730	Mus musculus achaete-scute complex homolog 2 (Drosophila) (Ascl2), mRNA.	NM_008554.2
2	2810432L12Rik	NM_025944.2	2000066	Mus musculus RIKEN cDNA 2810432L12 gene (2810432L12Rik), mRNA.	NM_025944.2
2	Olfr281	NM_146280.1	630601	Mus musculus olfactory receptor 281 (Olfr281), mRNA.	NM_146280.1
2	Tmprss11c	NM_001030297.2	3990356	Mus musculus transmembrane protease, serine 11c (Tmprss11c), mRNA.	NM_001030297.2
2	Mgl2	NM_145137.1	1010047		NM_145137.1
2	Ovol2	NM_152947.1	830601	Mus musculus ovo-like 2 (Drosophila) (Ovol2), transcript variant B, mRNA.	NM_152947.1
2	Invs	NM_010569.2	1500048		NM_010569.2
2	Rhox3a	NM_194063.2	6100059	Mus musculus reproductive homeobox 3A (Rhox3a), mRNA.	NM_194063.2
2	Tmem8	NM_021793.1	2260129	Mus musculus transmembrane protein 8 (five membrane-spanning domains) (Tmem8), mRNA.	NM_021793.1
2	Inpp4a	NM_030266.2	2690563	Mus musculus inositol polyphosphate-4-phosphatase, type I (Inpp4a), transcript variant 1, mRNA.	NM_030266.2
[truncated: 23,698 more rows]
