# Supplementary material for: Tracking Resilience to Infections by Mapping Disease Space
Source: PLoS Biol. 2016 Apr 18;14(4):e1002436. doi: 10.1371/journal.pbio.1002436 (PMC4835107; doi:10.1371/journal.pbio.1002436)
Supplement: S2 Table — Cell type-specific transcript list from references [10,11] used to select mouse genes listed in S1 Table. (XLS) [file pbio.1002436.s009.xls]

## Sheet: Immune Gene List
Gene	Cell-Type	Source
il8rb	Granulocytes	IMMGEN Module 41, 258
chi3l1	Granulocytes	IMMGEN Module 41, 258
f5	Granulocytes	IMMGEN Module 41, 258
slco4c1	Granulocytes	IMMGEN Module 41, 258
vnn3	Granulocytes	IMMGEN Module 41, 258
abca13	Granulocytes	IMMGEN Module 41, 258
p2rx1	Granulocytes	IMMGEN Module 41, 258
slfn4	Granulocytes	IMMGEN Module 41, 258
1100001g20rik	Granulocytes	IMMGEN Module 41, 258
arg2	Granulocytes	IMMGEN Module 41, 258
ltb4r1	Granulocytes	IMMGEN Module 41, 258
olfm4	Granulocytes	IMMGEN Module 41, 258
ly6g	Granulocytes	IMMGEN Module 41, 258
stfa2l1	Granulocytes	IMMGEN Module 41, 258
stfa1	Granulocytes	IMMGEN Module 41, 258
retnlg	Granulocytes	IMMGEN Module 41, 258
bc100530	Granulocytes	IMMGEN Module 41, 258
itgb2l	Granulocytes	IMMGEN Module 41, 258
pi16	Granulocytes	IMMGEN Module 41, 258
pram1	Granulocytes	IMMGEN Module 41, 258
trem1	Granulocytes	IMMGEN Module 41, 258
trem3	Granulocytes	IMMGEN Module 41, 258
b430306n03rik	Granulocytes	IMMGEN Module 41, 258
9830107b12rik	Granulocytes	IMMGEN Module 41, 258
a530064d06rik	Granulocytes	IMMGEN Module 41, 258
ankrd22	Granulocytes	IMMGEN Module 41, 258
il1f9	Granulocytes	IMMGEN Module 41, 258
dhrs9	Granulocytes	IMMGEN Module 41, 258
lcn2	Granulocytes	IMMGEN Module 41, 258
hdc	Granulocytes	IMMGEN Module 41, 258
p2ry1	Granulocytes	IMMGEN Module 41, 258
s100a8	Granulocytes	IMMGEN Module 41, 258
s100a9	Granulocytes	IMMGEN Module 41, 258
chi3l3	Granulocytes	IMMGEN Module 41, 258
sgms2	Granulocytes	IMMGEN Module 41, 258
il28ra	Granulocytes	IMMGEN Module 41, 258
padi4	Granulocytes	IMMGEN Module 41, 258
nat8l	Granulocytes	IMMGEN Module 41, 258
mgam	Granulocytes	IMMGEN Module 41, 258
slc41a3	Granulocytes	IMMGEN Module 41, 258
tacstd2	Granulocytes	IMMGEN Module 41, 258
olr1	Granulocytes	IMMGEN Module 41, 258
ptgir	Granulocytes	IMMGEN Module 41, 258
ceacam10	Granulocytes	IMMGEN Module 41, 258
cd177	Granulocytes	IMMGEN Module 41, 258
mrgpra2	Granulocytes	IMMGEN Module 41, 258
st3gal2	Granulocytes	IMMGEN Module 41, 258
hp	Granulocytes	IMMGEN Module 41, 258
mmp8	Granulocytes	IMMGEN Module 41, 258
ngp	Granulocytes	IMMGEN Module 41, 258
ltf	Granulocytes	IMMGEN Module 41, 258
camp	Granulocytes	IMMGEN Module 41, 258
gm9904	Granulocytes	IMMGEN Module 41, 258
bmx	Granulocytes	IMMGEN Module 41, 258
acsl4	Granulocytes	IMMGEN Module 41, 258
atg3	Granulocytes	IMMGEN Module 41, 258
ccpg1	Granulocytes	IMMGEN Module 41, 258
cmtm6	Granulocytes	IMMGEN Module 41, 258
commd8	Granulocytes	IMMGEN Module 41, 258
ctns	Granulocytes	IMMGEN Module 41, 258
fmo5	Granulocytes	IMMGEN Module 41, 258
mtmr6	Granulocytes	IMMGEN Module 41, 258
numb	Granulocytes	IMMGEN Module 41, 258
sft2d2	Granulocytes	IMMGEN Module 41, 258
slc35a5	Granulocytes	IMMGEN Module 41, 258
tmcc1	Granulocytes	IMMGEN Module 41, 258
cuedc1	NK	IMMGEN Module 304,98,19
gpc1	NK	IMMGEN Module 304,98,19
kcnj8	NK	IMMGEN Module 304,98,19
ncald	NK	IMMGEN Module 304,98,19
plekhf1	NK	IMMGEN Module 304,98,19
plscr4	NK	IMMGEN Module 304,98,19
rasl12	NK	IMMGEN Module 304,98,19
setbp1	NK	IMMGEN Module 304,98,19
st5	NK	IMMGEN Module 304,98,19
tshz3	NK	IMMGEN Module 304,98,19
a430084p05rik	NK	IMMGEN Module 304,98,19
arap3	NK	IMMGEN Module 304,98,19
clnk	NK	IMMGEN Module 304,98,19
gfod1	NK	IMMGEN Module 304,98,19
gm4696	NK	IMMGEN Module 304,98,19
itga2	NK	IMMGEN Module 304,98,19
kcnip3	NK	IMMGEN Module 304,98,19
klf12	NK	IMMGEN Module 304,98,19
klra1	NK	IMMGEN Module 304,98,19
klra10	NK	IMMGEN Module 304,98,19
klra3	NK	IMMGEN Module 304,98,19
klra5	NK	IMMGEN Module 304,98,19
klra6	NK	IMMGEN Module 304,98,19
klra9	NK	IMMGEN Module 304,98,19
klrb1a	NK	IMMGEN Module 304,98,19
klrb1b	NK	IMMGEN Module 304,98,19
klrb1f	NK	IMMGEN Module 304,98,19
klre1	NK	IMMGEN Module 304,98,19
klri1	NK	IMMGEN Module 304,98,19
klri2	NK	IMMGEN Module 304,98,19
loc640965	NK	IMMGEN Module 304,98,19
myo6	NK	IMMGEN Module 304,98,19
ncr1	NK	IMMGEN Module 304,98,19
nrarp	NK	IMMGEN Module 304,98,19
prkar2a	NK	IMMGEN Module 304,98,19
srgap3	NK	IMMGEN Module 304,98,19
styk1	NK	IMMGEN Module 304,98,19
khdc1a	NK	IMMGEN Module 304,98,19
khdc1b	NK	IMMGEN Module 304,98,19
il18r1	NK	IMMGEN Module 304,98,19
il18rap	NK	IMMGEN Module 304,98,19
sh2d1b2	NK	IMMGEN Module 304,98,19
gm10522	NK	IMMGEN Module 304,98,19
gm4956	NK	IMMGEN Module 304,98,19
fasl	NK	IMMGEN Module 304,98,19
xcl1	NK	IMMGEN Module 304,98,19
pogk	NK	IMMGEN Module 304,98,19
samd3	NK	IMMGEN Module 304,98,19
prf1	NK	IMMGEN Module 304,98,19
adora2a	NK	IMMGEN Module 304,98,19
ggt1	NK	IMMGEN Module 304,98,19
chst11	NK	IMMGEN Module 304,98,19
ifng	NK	IMMGEN Module 304,98,19
ust	NK	IMMGEN Module 304,98,19
adamts14	NK	IMMGEN Module 304,98,19
rnf43	NK	IMMGEN Module 304,98,19
arl4d	NK	IMMGEN Module 304,98,19
csf2	NK	IMMGEN Module 304,98,19
a430084p05rik	NK	IMMGEN Module 304,98,19
gm11435	NK	IMMGEN Module 304,98,19
ccl5	NK	IMMGEN Module 304,98,19
tbx21	NK	IMMGEN Module 304,98,19
ddef2	NK	IMMGEN Module 304,98,19
id2	NK	IMMGEN Module 304,98,19
serpinb6b	NK	IMMGEN Module 304,98,19
serpinb9	NK	IMMGEN Module 304,98,19
serpinb9b	NK	IMMGEN Module 304,98,19
b4galt7	NK	IMMGEN Module 304,98,19
arsb	NK	IMMGEN Module 304,98,19
f2rl2	NK	IMMGEN Module 304,98,19
cdc20b	NK	IMMGEN Module 304,98,19
gfod1	NK	IMMGEN Module 304,98,19
gzma	NK	IMMGEN Module 304,98,19
gzmk	NK	IMMGEN Module 304,98,19
itga2	NK	IMMGEN Module 304,98,19
cma1	NK	IMMGEN Module 304,98,19
gzmc	NK	IMMGEN Module 304,98,19
gzmb	NK	IMMGEN Module 304,98,19
cysltr2	NK	IMMGEN Module 304,98,19
klf12	NK	IMMGEN Module 304,98,19
ank	NK	IMMGEN Module 304,98,19
tiaf2	NK	IMMGEN Module 304,98,19
4930447a16rik	NK	IMMGEN Module 304,98,19
gramd4	NK	IMMGEN Module 304,98,19
soat2	NK	IMMGEN Module 304,98,19
i830127l07rik	NK	IMMGEN Module 304,98,19
d16ertd472e	NK	IMMGEN Module 304,98,19
sytl3	NK	IMMGEN Module 304,98,19
abcg1	NK	IMMGEN Module 304,98,19
baiap3	NK	IMMGEN Module 304,98,19
tnfsf14	NK	IMMGEN Module 304,98,19
ttc39c	NK	IMMGEN Module 304,98,19
arap3	NK	IMMGEN Module 304,98,19
dusp5	NK	IMMGEN Module 304,98,19
cyp17a1	NK	IMMGEN Module 304,98,19
nrarp	NK	IMMGEN Module 304,98,19
abca2	NK	IMMGEN Module 304,98,19
myo3b	NK	IMMGEN Module 304,98,19
cst7	NK	IMMGEN Module 304,98,19
nebl	NK	IMMGEN Module 304,98,19
kcnip3	NK	IMMGEN Module 304,98,19
rap2b	NK	IMMGEN Module 304,98,19
ppm1j	NK	IMMGEN Module 304,98,19
prkacb	NK	IMMGEN Module 304,98,19
bspry	NK	IMMGEN Module 304,98,19
dmrta1	NK	IMMGEN Module 304,98,19
camk2n1	NK	IMMGEN Module 304,98,19
clnk	NK	IMMGEN Module 304,98,19
hopx	NK	IMMGEN Module 304,98,19
efcab4b	NK	IMMGEN Module 304,98,19
klrb1f	NK	IMMGEN Module 304,98,19
klre1	NK	IMMGEN Module 304,98,19
klrd1	NK	IMMGEN Module 304,98,19
plekha5	NK	IMMGEN Module 304,98,19
osbpl3	NK	IMMGEN Module 304,98,19
vopp1	NK	IMMGEN Module 304,98,19
gprin3	NK	IMMGEN Module 304,98,19
il12rb2	NK	IMMGEN Module 304,98,19
srgap3	NK	IMMGEN Module 304,98,19
klrg1	NK	IMMGEN Module 304,98,19
klrb1a	NK	IMMGEN Module 304,98,19
gm4696	NK	IMMGEN Module 304,98,19
klrb1c	NK	IMMGEN Module 304,98,19
klrb1b	NK	IMMGEN Module 304,98,19
klrk1	NK	IMMGEN Module 304,98,19
klrc3	NK	IMMGEN Module 304,98,19
klrc2	NK	IMMGEN Module 304,98,19
klrc1	NK	IMMGEN Module 304,98,19
klri1	NK	IMMGEN Module 304,98,19
klri2	NK	IMMGEN Module 304,98,19
klra5	NK	IMMGEN Module 304,98,19
klra1	NK	IMMGEN Module 304,98,19
klra6	NK	IMMGEN Module 304,98,19
klra8	NK	IMMGEN Module 304,98,19
loc640965	NK	IMMGEN Module 304,98,19
klra10	NK	IMMGEN Module 304,98,19
klra9	NK	IMMGEN Module 304,98,19
klra3	NK	IMMGEN Module 304,98,19
styk1	NK	IMMGEN Module 304,98,19
ncr1	NK	IMMGEN Module 304,98,19
nkg7	NK	IMMGEN Module 304,98,19
cldnd2	NK	IMMGEN Module 304,98,19
stk32c	NK	IMMGEN Module 304,98,19
6330512m04rik	NK	IMMGEN Module 304,98,19
d8ertd82e	NK	IMMGEN Module 304,98,19
il12rb1	NK	IMMGEN Module 304,98,19
cpne7	NK	IMMGEN Module 304,98,19
snai3	NK	IMMGEN Module 304,98,19
mcam	NK	IMMGEN Module 304,98,19
dapk2	NK	IMMGEN Module 304,98,19
rora	NK	IMMGEN Module 304,98,19
myo6	NK	IMMGEN Module 304,98,19
prkar2a	NK	IMMGEN Module 304,98,19
eomes	NK	IMMGEN Module 304,98,19
s1pr5	NK	IMMGEN Module 304,98,19
crtam	NK	IMMGEN Module 304,98,19
c230081a13rik	NK	IMMGEN Module 304,98,19
aqp9	NK	IMMGEN Module 304,98,19
fbxl2	NK	IMMGEN Module 304,98,19
fgf13	NK	IMMGEN Module 304,98,19
cxcr3	NK	IMMGEN Module 304,98,19
car5b	NK	IMMGEN Module 304,98,19
zap70	T cells	IMMGEN Module 18
cd28	T cells	IMMGEN Module 18
cd247	T cells	IMMGEN Module 18
chst10	T cells	IMMGEN Module 18
boll	T cells	IMMGEN Module 18
ikzf2	T cells	IMMGEN Module 18
arl4c	T cells	IMMGEN Module 18
bcl2	T cells	IMMGEN Module 18
ikbke	T cells	IMMGEN Module 18
ipcef1	T cells	IMMGEN Module 18
1700021a07rik	T cells	IMMGEN Module 18
themis	T cells	IMMGEN Module 18
fyn	T cells	IMMGEN Module 18
nsg2	T cells	IMMGEN Module 18
rab11fip4	T cells	IMMGEN Module 18
skap1	T cells	IMMGEN Module 18
axin2	T cells	IMMGEN Module 18
rab37	T cells	IMMGEN Module 18
slc16a5	T cells	IMMGEN Module 18
armc7	T cells	IMMGEN Module 18
znrf3	T cells	IMMGEN Module 18
itk	T cells	IMMGEN Module 18
tcf7	T cells	IMMGEN Module 18
cbx4	T cells	IMMGEN Module 18
cd7	T cells	IMMGEN Module 18
klhdc1	T cells	IMMGEN Module 18
bcl11b	T cells	IMMGEN Module 18
a130014h13rik	T cells	IMMGEN Module 18
mboat1	T cells	IMMGEN Module 18
f2rl1	T cells	IMMGEN Module 18
gm7174	T cells	IMMGEN Module 18
gm13959	T cells	IMMGEN Module 18
gm26	T cells	IMMGEN Module 18
trav16d/dv11	T cells	IMMGEN Module 18
gm13969	T cells	IMMGEN Module 18
tcra	T cells	IMMGEN Module 18
ensmusg00000076783	T cells	IMMGEN Module 18
a130082m07rik	T cells	IMMGEN Module 18
trav13n-1	T cells	IMMGEN Module 18
trav13-3	T cells	IMMGEN Module 18
gm13949	T cells	IMMGEN Module 18
gm8736	T cells	IMMGEN Module 18
gm8740	T cells	IMMGEN Module 18
eg667677	T cells	IMMGEN Module 18
ottmusg00000015050	T cells	IMMGEN Module 18
eg547328	T cells	IMMGEN Module 18
trav13-4/dv7	T cells	IMMGEN Module 18
a730076h11rik	T cells	IMMGEN Module 18
gm13893	T cells	IMMGEN Module 18
gm13892	T cells	IMMGEN Module 18
a630038e17rik	T cells	IMMGEN Module 18
spata13	T cells	IMMGEN Module 18
dzip1	T cells	IMMGEN Module 18
gm10345	T cells	IMMGEN Module 18
apol7e	T cells	IMMGEN Module 18
sntb1	T cells	IMMGEN Module 18
apol7b	T cells	IMMGEN Module 18
il2rb	T cells	IMMGEN Module 18
galnt6	T cells	IMMGEN Module 18
i730030j21rik	T cells	IMMGEN Module 18
bdh1	T cells	IMMGEN Module 18
nlrc3	T cells	IMMGEN Module 18
ehhadh	T cells	IMMGEN Module 18
cd96	T cells	IMMGEN Module 18
trat1	T cells	IMMGEN Module 18
tbc1d22b	T cells	IMMGEN Module 18
ubash3a	T cells	IMMGEN Module 18
mta3	T cells	IMMGEN Module 18
camk4	T cells	IMMGEN Module 18
cd226	T cells	IMMGEN Module 18
ms4a4b	T cells	IMMGEN Module 18
tmem20	T cells	IMMGEN Module 18
bc021614	T cells	IMMGEN Module 18
ctsw	T cells	IMMGEN Module 18
frmd8	T cells	IMMGEN Module 18
cd5	T cells	IMMGEN Module 18
cd6	T cells	IMMGEN Module 18
prkcq	T cells	IMMGEN Module 18
lypd6b	T cells	IMMGEN Module 18
dapl1	T cells	IMMGEN Module 18
abtb2	T cells	IMMGEN Module 18
gata3	T cells	IMMGEN Module 18
stk39	T cells	IMMGEN Module 18
pde11a	T cells	IMMGEN Module 18
sla2	T cells	IMMGEN Module 18
tnik	T cells	IMMGEN Module 18
sh2d2a	T cells	IMMGEN Module 18
fam189b	T cells	IMMGEN Module 18
gm12474	T cells	IMMGEN Module 18
ampd1	T cells	IMMGEN Module 18
lef1	T cells	IMMGEN Module 18
ift80	T cells	IMMGEN Module 18
cd160	T cells	IMMGEN Module 18
raver2	T cells	IMMGEN Module 18
ssbp3	T cells	IMMGEN Module 18
inpp5b	T cells	IMMGEN Module 18
runx3	T cells	IMMGEN Module 18
tnfrsf25	T cells	IMMGEN Module 18
tox	T cells	IMMGEN Module 18
sit1	T cells	IMMGEN Module 18
mllt3	T cells	IMMGEN Module 18
lck	T cells	IMMGEN Module 18
sytl1	T cells	IMMGEN Module 18
rnf32	T cells	IMMGEN Module 18
a630023p12rik	T cells	IMMGEN Module 18
rundc3b	T cells	IMMGEN Module 18
cnga1	T cells	IMMGEN Module 18
txk	T cells	IMMGEN Module 18
ccdc64	T cells	IMMGEN Module 18
abcb9	T cells	IMMGEN Module 18
gm6273	T cells	IMMGEN Module 18
tcrb-j	T cells	IMMGEN Module 18
aak1	T cells	IMMGEN Module 18
cecr5	T cells	IMMGEN Module 18
cd27	T cells	IMMGEN Module 18
rinl	T cells	IMMGEN Module 18
klk8	T cells	IMMGEN Module 18
a530021j07rik	T cells	IMMGEN Module 18
sytl2	T cells	IMMGEN Module 18
2210010c17rik	T cells	IMMGEN Module 18
hcst	T cells	IMMGEN Module 18
nmb	T cells	IMMGEN Module 18
art2b	T cells	IMMGEN Module 18
lat	T cells	IMMGEN Module 18
spn	T cells	IMMGEN Module 18
2900016b01rik	T cells	IMMGEN Module 18
2610019f03rik	T cells	IMMGEN Module 18
abhd8	T cells	IMMGEN Module 18
gpr83	T cells	IMMGEN Module 18
thy1	T cells	IMMGEN Module 18
cd3d	T cells	IMMGEN Module 18
rab27a	T cells	IMMGEN Module 18
nt5e	T cells	IMMGEN Module 18
als2cl	T cells	IMMGEN Module 18
vipr1	T cells	IMMGEN Module 18
cxcr6	T cells	IMMGEN Module 18
gm10688	T cells	IMMGEN Module 18
cd3g	T cells	IMMGEN Module 18
cd3e	T cells	IMMGEN Module 18
acsbg1	T cells	IMMGEN Module 18
acpp	T cells	IMMGEN Module 18
nbeal2	T cells	IMMGEN Module 18
tmie	T cells	IMMGEN Module 18
sh2d1a	T cells	IMMGEN Module 18
gm10483	T cells	IMMGEN Module 18
zdhhc15	T cells	IMMGEN Module 18
gm10561	B cells	IMMGEN Module 33,7678,69,331
faim3	B cells	IMMGEN Module 33,7678,69,331
pik3c2b	B cells	IMMGEN Module 33,7678,69,331
angptl1	B cells	IMMGEN Module 33,7678,69,331
zfp238	B cells	IMMGEN Module 33,7678,69,331
rftn2	B cells	IMMGEN Module 33,7678,69,331
epb4.1l5	B cells	IMMGEN Module 33,7678,69,331
ysk4	B cells	IMMGEN Module 33,7678,69,331
daf2	B cells	IMMGEN Module 33,7678,69,331
cd55	B cells	IMMGEN Module 33,7678,69,331
cacna1e	B cells	IMMGEN Module 33,7678,69,331
ralgps2	B cells	IMMGEN Module 33,7678,69,331
fcrla	B cells	IMMGEN Module 33,7678,69,331
kctd3	B cells	IMMGEN Module 33,7678,69,331
cr2	B cells	IMMGEN Module 33,7678,69,331
chchd10	B cells	IMMGEN Module 33,7678,69,331
vpreb3	B cells	IMMGEN Module 33,7678,69,331
akap12	B cells	IMMGEN Module 33,7678,69,331
chst3	B cells	IMMGEN Module 33,7678,69,331
lgr5	B cells	IMMGEN Module 33,7678,69,331
irak3	B cells	IMMGEN Module 33,7678,69,331
zmiz2	B cells	IMMGEN Module 33,7678,69,331
ebf1	B cells	IMMGEN Module 33,7678,69,331
tnfrsf13b	B cells	IMMGEN Module 33,7678,69,331
rapgefl1	B cells	IMMGEN Module 33,7678,69,331
myl4	B cells	IMMGEN Module 33,7678,69,331
cep68	B cells	IMMGEN Module 33,7678,69,331
gm4063	B cells	IMMGEN Module 33,7678,69,331
il9r	B cells	IMMGEN Module 33,7678,69,331
chrnb1	B cells	IMMGEN Module 33,7678,69,331
ppm1e	B cells	IMMGEN Module 33,7678,69,331
cd79b	B cells	IMMGEN Module 33,7678,69,331
abca5	B cells	IMMGEN Module 33,7678,69,331
rhbdf2	B cells	IMMGEN Module 33,7678,69,331
immp2l	B cells	IMMGEN Module 33,7678,69,331
otub2	B cells	IMMGEN Module 33,7678,69,331
cdkl1	B cells	IMMGEN Module 33,7678,69,331
4933437f05rik	B cells	IMMGEN Module 33,7678,69,331
loc674190	B cells	IMMGEN Module 33,7678,69,331
edaradd	B cells	IMMGEN Module 33,7678,69,331
lrrc16a	B cells	IMMGEN Module 33,7678,69,331
serpinb1a	B cells	IMMGEN Module 33,7678,69,331
1300014i06rik	B cells	IMMGEN Module 33,7678,69,331
dok3	B cells	IMMGEN Module 33,7678,69,331
mast4	B cells	IMMGEN Module 33,7678,69,331
pxk	B cells	IMMGEN Module 33,7678,69,331
sh3bp5	B cells	IMMGEN Module 33,7678,69,331
rnase12	B cells	IMMGEN Module 33,7678,69,331
blk	B cells	IMMGEN Module 33,7678,69,331
capsl	B cells	IMMGEN Module 33,7678,69,331
dennd3	B cells	IMMGEN Module 33,7678,69,331
apobec3	B cells	IMMGEN Module 33,7678,69,331
cacna1i	B cells	IMMGEN Module 33,7678,69,331
st3gal1	B cells	IMMGEN Module 33,7678,69,331
lynx1	B cells	IMMGEN Module 33,7678,69,331
ly6d	B cells	IMMGEN Module 33,7678,69,331
tnfrsf13c	B cells	IMMGEN Module 33,7678,69,331
snn	B cells	IMMGEN Module 33,7678,69,331
dexi	B cells	IMMGEN Module 33,7678,69,331
gm9861	B cells	IMMGEN Module 33,7678,69,331
igll1	B cells	IMMGEN Module 33,7678,69,331
vpreb1	B cells	IMMGEN Module 33,7678,69,331
olfr164	B cells	IMMGEN Module 33,7678,69,331
1700021k19rik	B cells	IMMGEN Module 33,7678,69,331
zfp229	B cells	IMMGEN Module 33,7678,69,331
h2-oa	B cells	IMMGEN Module 33,7678,69,331
h2-ob	B cells	IMMGEN Module 33,7678,69,331
vars	B cells	IMMGEN Module 33,7678,69,331
cyp39a1	B cells	IMMGEN Module 33,7678,69,331
tmprss3	B cells	IMMGEN Module 33,7678,69,331
d17h6s56e-5	B cells	IMMGEN Module 33,7678,69,331
rsph9	B cells	IMMGEN Module 33,7678,69,331
tcf4	B cells	IMMGEN Module 33,7678,69,331
2010001m09rik	B cells	IMMGEN Module 33,7678,69,331
pygm	B cells	IMMGEN Module 33,7678,69,331
tmem138	B cells	IMMGEN Module 33,7678,69,331
ms4a1	B cells	IMMGEN Module 33,7678,69,331
blnk	B cells	IMMGEN Module 33,7678,69,331
scd1	B cells	IMMGEN Module 33,7678,69,331
gfra1	B cells	IMMGEN Module 33,7678,69,331
pkig	B cells	IMMGEN Module 33,7678,69,331
brd3	B cells	IMMGEN Module 33,7678,69,331
dpp4	B cells	IMMGEN Module 33,7678,69,331
p2rx3	B cells	IMMGEN Module 33,7678,69,331
ell3	B cells	IMMGEN Module 33,7678,69,331
sdc4	B cells	IMMGEN Module 33,7678,69,331
il12a	B cells	IMMGEN Module 33,7678,69,331
fcrl1	B cells	IMMGEN Module 33,7678,69,331
fcrl5	B cells	IMMGEN Module 33,7678,69,331
rfx5	B cells	IMMGEN Module 33,7678,69,331
bcar3	B cells	IMMGEN Module 33,7678,69,331
d930015e06rik	B cells	IMMGEN Module 33,7678,69,331
nfkb1	B cells	IMMGEN Module 33,7678,69,331
bank1	B cells	IMMGEN Module 33,7678,69,331
fam73a	B cells	IMMGEN Module 33,7678,69,331
cdh17	B cells	IMMGEN Module 33,7678,69,331
bend5	B cells	IMMGEN Module 33,7678,69,331
pax5	B cells	IMMGEN Module 33,7678,69,331
alpl	B cells	IMMGEN Module 33,7678,69,331
abcb4	B cells	IMMGEN Module 33,7678,69,331
n4bp2	B cells	IMMGEN Module 33,7678,69,331
uchl1	B cells	IMMGEN Module 33,7678,69,331
rest	B cells	IMMGEN Module 33,7678,69,331
agpat9	B cells	IMMGEN Module 33,7678,69,331
arhgap24	B cells	IMMGEN Module 33,7678,69,331
bcl7a	B cells	IMMGEN Module 33,7678,69,331
lmtk2	B cells	IMMGEN Module 33,7678,69,331
fry	B cells	IMMGEN Module 33,7678,69,331
phtf2	B cells	IMMGEN Module 33,7678,69,331
sorcs2	B cells	IMMGEN Module 33,7678,69,331
hs3st1	B cells	IMMGEN Module 33,7678,69,331
ay498738	B cells	IMMGEN Module 33,7678,69,331
gm10877	B cells	IMMGEN Module 33,7678,69,331
cecr2	B cells	IMMGEN Module 33,7678,69,331
il5ra	B cells	IMMGEN Module 33,7678,69,331
bcat1	B cells	IMMGEN Module 33,7678,69,331
dennd5b	B cells	IMMGEN Module 33,7678,69,331
zfp296	B cells	IMMGEN Module 33,7678,69,331
cd79a	B cells	IMMGEN Module 33,7678,69,331
siglecg	B cells	IMMGEN Module 33,7678,69,331
kctd14	B cells	IMMGEN Module 33,7678,69,331
fchsd2	B cells	IMMGEN Module 33,7678,69,331
ctr9	B cells	IMMGEN Module 33,7678,69,331
pafah1b3	B cells	IMMGEN Module 33,7678,69,331
ffar1	B cells	IMMGEN Module 33,7678,69,331
cd22	B cells	IMMGEN Module 33,7678,69,331
spib	B cells	IMMGEN Module 33,7678,69,331
gga2	B cells	IMMGEN Module 33,7678,69,331
cd19	B cells	IMMGEN Module 33,7678,69,331
chst15	B cells	IMMGEN Module 33,7678,69,331
rnf122	B cells	IMMGEN Module 33,7678,69,331
fam129c	B cells	IMMGEN Module 33,7678,69,331
fcer2a	B cells	IMMGEN Module 33,7678,69,331
pou2af1	B cells	IMMGEN Module 33,7678,69,331
2010007h06rik	B cells	IMMGEN Module 33,7678,69,331
stoml1	B cells	IMMGEN Module 33,7678,69,331
hmgcll1	B cells	IMMGEN Module 33,7678,69,331
4930486g11rik	B cells	IMMGEN Module 33,7678,69,331
gm9888	B cells	IMMGEN Module 33,7678,69,331
1700048o20rik	B cells	IMMGEN Module 33,7678,69,331
1810046k07rik	B cells	IMMGEN Module 33,7678,69,331
hcrtr2	B cells	IMMGEN Module 33,7678,69,331
bfsp2	B cells	IMMGEN Module 33,7678,69,331
tmem108	B cells	IMMGEN Module 33,7678,69,331
srpk3	B cells	IMMGEN Module 33,7678,69,331
phka1	B cells	IMMGEN Module 33,7678,69,331
egfl6	B cells	IMMGEN Module 33,7678,69,331
enpp1	B cells	IMMGEN Module 33,7678,69,331
stac2	B cells	IMMGEN Module 33,7678,69,331
krt222	B cells	IMMGEN Module 33,7678,69,331
tppp	B cells	IMMGEN Module 33,7678,69,331
diras2	B cells	IMMGEN Module 33,7678,69,331
marveld2	B cells	IMMGEN Module 33,7678,69,331
fam167a	B cells	IMMGEN Module 33,7678,69,331
ppm1l	B cells	IMMGEN Module 33,7678,69,331
tnfrsf8	B cells	IMMGEN Module 33,7678,69,331
sox5	B cells	IMMGEN Module 33,7678,69,331
bhlhe41	B cells	IMMGEN Module 33,7678,69,331
zbtb32	B cells	IMMGEN Module 33,7678,69,331
myo1e	B cells	IMMGEN Module 33,7678,69,331
slc37a2	B cells	IMMGEN Module 33,7678,69,331
fbxw13	B cells	IMMGEN Module 33,7678,69,331
arpc5l	B cells	IMMGEN Module 33,7678,69,331
cd37	B cells	IMMGEN Module 33,7678,69,331
cpm	B cells	IMMGEN Module 33,7678,69,331
cxcr5	B cells	IMMGEN Module 33,7678,69,331
dgkd	B cells	IMMGEN Module 33,7678,69,331
gm10858	B cells	IMMGEN Module 33,7678,69,331
rftn1	B cells	IMMGEN Module 33,7678,69,331
sbk1	B cells	IMMGEN Module 33,7678,69,331
snx25	B cells	IMMGEN Module 33,7678,69,331
syvn1	B cells	IMMGEN Module 33,7678,69,331
trak2	B cells	IMMGEN Module 33,7678,69,331
ttpal	B cells	IMMGEN Module 33,7678,69,331
uchl4	B cells	IMMGEN Module 33,7678,69,331
cnp	B cells	IMMGEN Module 33,7678,69,331
coro7	B cells	IMMGEN Module 33,7678,69,331
klhl6	B cells	IMMGEN Module 33,7678,69,331
man2a2	B cells	IMMGEN Module 33,7678,69,331
pdia4	B cells	IMMGEN Module 33,7678,69,331
pml	B cells	IMMGEN Module 33,7678,69,331
rhobtb2	B cells	IMMGEN Module 33,7678,69,331
sema4b	B cells	IMMGEN Module 33,7678,69,331
slc1a5	B cells	IMMGEN Module 33,7678,69,331
tmem194b	B cells	IMMGEN Module 33,7678,69,331
ai324046	B cells	IMMGEN Module 33,7678,69,331
aicda	B cells	IMMGEN Module 33,7678,69,331
au019823	B cells	IMMGEN Module 33,7678,69,331
bbx	B cells	IMMGEN Module 33,7678,69,331
ddx3y	B cells	IMMGEN Module 33,7678,69,331
eif2s3y	B cells	IMMGEN Module 33,7678,69,331
fah	B cells	IMMGEN Module 33,7678,69,331
fam179b	B cells	IMMGEN Module 33,7678,69,331
gm1077	B cells	IMMGEN Module 33,7678,69,331
gm10879	B cells	IMMGEN Module 33,7678,69,331
gm10880	B cells	IMMGEN Module 33,7678,69,331
gm10881	B cells	IMMGEN Module 33,7678,69,331
gm10883	B cells	IMMGEN Module 33,7678,69,331
gm1418	B cells	IMMGEN Module 33,7678,69,331
gm1419	B cells	IMMGEN Module 33,7678,69,331
gm1502	B cells	IMMGEN Module 33,7678,69,331
gm1524	B cells	IMMGEN Module 33,7678,69,331
gm189	B cells	IMMGEN Module 33,7678,69,331
gm459	B cells	IMMGEN Module 33,7678,69,331
gm5153	B cells	IMMGEN Module 33,7678,69,331
gm5571	B cells	IMMGEN Module 33,7678,69,331
gm6648	B cells	IMMGEN Module 33,7678,69,331
gm7016	B cells	IMMGEN Module 33,7678,69,331
gm7112	B cells	IMMGEN Module 33,7678,69,331
igh	B cells	IMMGEN Module 33,7678,69,331
igh-6	B cells	IMMGEN Module 33,7678,69,331
ighg	B cells	IMMGEN Module 33,7678,69,331
ighmac38.205.12	B cells	IMMGEN Module 33,7678,69,331
ighvq52.3.8	B cells	IMMGEN Module 33,7678,69,331
igj	B cells	IMMGEN Module 33,7678,69,331
igk	B cells	IMMGEN Module 33,7678,69,331
igk-v1	B cells	IMMGEN Module 33,7678,69,331
igk-v19-14	B cells	IMMGEN Module 33,7678,69,331
igk-v21-2	B cells	IMMGEN Module 33,7678,69,331
igk-v28	B cells	IMMGEN Module 33,7678,69,331
igkv4-71	B cells	IMMGEN Module 33,7678,69,331
igl-v1	B cells	IMMGEN Module 33,7678,69,331
igl-v2	B cells	IMMGEN Module 33,7678,69,331
kdm5d	B cells	IMMGEN Module 33,7678,69,331
lmo7	B cells	IMMGEN Module 33,7678,69,331
loc100046350	B cells	IMMGEN Module 33,7678,69,331
loc100046496	B cells	IMMGEN Module 33,7678,69,331
loc100046894	B cells	IMMGEN Module 33,7678,69,331
loc100046973	B cells	IMMGEN Module 33,7678,69,331
loc100047053	B cells	IMMGEN Module 33,7678,69,331
loc100047070	B cells	IMMGEN Module 33,7678,69,331
loc435333	B cells	IMMGEN Module 33,7678,69,331
loc641089	B cells	IMMGEN Module 33,7678,69,331
loc676175	B cells	IMMGEN Module 33,7678,69,331
pfn2	B cells	IMMGEN Module 33,7678,69,331
rassf6	B cells	IMMGEN Module 33,7678,69,331
rgs13	B cells	IMMGEN Module 33,7678,69,331
sema5a	B cells	IMMGEN Module 33,7678,69,331
slc4a7	B cells	IMMGEN Module 33,7678,69,331
styx	B cells	IMMGEN Module 33,7678,69,331
uty	B cells	IMMGEN Module 33,7678,69,331
v165-d-j-c mu	B cells	IMMGEN Module 33,7678,69,331
il1rl1	MF	IMMGEN Module 58
mtap2	MF	IMMGEN Module 58
serpinb2	MF	IMMGEN Module 58
irf6	MF	IMMGEN Module 58
prg4	MF	IMMGEN Module 58
perp	MF	IMMGEN Module 58
fabp7	MF	IMMGEN Module 58
hal	MF	IMMGEN Module 58
9130014g24rik	MF	IMMGEN Module 58
arg1	MF	IMMGEN Module 58
arsg	MF	IMMGEN Module 58
engase	MF	IMMGEN Module 58
alox15	MF	IMMGEN Module 58
aspa	MF	IMMGEN Module 58
krt14	MF	IMMGEN Module 58
fam20a	MF	IMMGEN Module 58
cbr2	MF	IMMGEN Module 58
fkbp1b	MF	IMMGEN Module 58
clmn	MF	IMMGEN Module 58
ocln	MF	IMMGEN Module 58
anxa8	MF	IMMGEN Module 58
rarb	MF	IMMGEN Module 58
cryl1	MF	IMMGEN Module 58
vdr	MF	IMMGEN Module 58
krt5	MF	IMMGEN Module 58
retnla	MF	IMMGEN Module 58
trem2	MF	IMMGEN Module 58
ms4a8a	MF	IMMGEN Module 58
mamdc2	MF	IMMGEN Module 58
epb4.1l1	MF	IMMGEN Module 58
fcna	MF	IMMGEN Module 58
8430427h17rik	MF	IMMGEN Module 58
slpi	MF	IMMGEN Module 58
cd5l	MF	IMMGEN Module 58
ccdc109b	MF	IMMGEN Module 58
atp6v0d2	MF	IMMGEN Module 58
spp1	MF	IMMGEN Module 58
2310045a20rik	MF	IMMGEN Module 58
mfsd7a	MF	IMMGEN Module 58
gpnmb	MF	IMMGEN Module 58
cd163	MF	IMMGEN Module 58
wnt2	MF	IMMGEN Module 58
gdf3	MF	IMMGEN Module 58
cyp2s1	MF	IMMGEN Module 58
saa3	MF	IMMGEN Module 58
p2ry2	MF	IMMGEN Module 58
folr2	MF	IMMGEN Module 58
f7	MF	IMMGEN Module 58
slc7a2	MF	IMMGEN Module 58
mmp27	MF	IMMGEN Module 58
calml4	MF	IMMGEN Module 58
cd109	MF	IMMGEN Module 58
lonrf3	MF	IMMGEN Module 58
rnf128	MF	IMMGEN Module 58
vsig4	MF	IMMGEN Module 58
mar8	Reticulocytes	Dataset Very Gene
abcb10	Reticulocytes	Dataset Very Gene
abtb1	Reticulocytes	Dataset Very Gene
adipor1	Reticulocytes	Dataset Very Gene
ahsp	Reticulocytes	Dataset Very Gene
alas1	Reticulocytes	Dataset Very Gene
alas2	Reticulocytes	Dataset Very Gene
abcb7	Reticulocytes	Dataset Very Gene
amica1	Reticulocytes	Dataset Very Gene
ank1	Reticulocytes	Dataset Very Gene
atg16l2	Reticulocytes	Dataset Very Gene
bnip3l	Reticulocytes	Dataset Very Gene
c10orf54	Reticulocytes	Dataset Very Gene
ca1	Reticulocytes	Dataset Very Gene
ca1	Reticulocytes	Dataset Very Gene
ccr3	Reticulocytes	Dataset Very Gene
cdc27	Reticulocytes	Dataset Very Gene
cpped1	Reticulocytes	Dataset Very Gene
csf3r	Reticulocytes	Dataset Very Gene
csf3r	Reticulocytes	Dataset Very Gene
ctse	Reticulocytes	Dataset Very Gene
cxcr1	Reticulocytes	Dataset Very Gene
cxcr2	Reticulocytes	Dataset Very Gene
cxcr2	Reticulocytes	Dataset Very Gene
dcaf11	Reticulocytes	Dataset Very Gene
dcaf12	Reticulocytes	Dataset Very Gene
dcaf12	Reticulocytes	Dataset Very Gene
dok3	Reticulocytes	Dataset Very Gene
dpep2	Reticulocytes	Dataset Very Gene
emc3	Reticulocytes	Dataset Very Gene
emr3	Reticulocytes	Dataset Very Gene
epb4.1	Reticulocytes	Dataset Very Gene
epb41	Reticulocytes	Dataset Very Gene
epb42	Reticulocytes	Dataset Very Gene
fam210b	Reticulocytes	Dataset Very Gene
fam83d	Reticulocytes	Dataset Very Gene
fam83d	Reticulocytes	Dataset Very Gene
fbxo34	Reticulocytes	Dataset Very Gene
fbxo7	Reticulocytes	Dataset Very Gene
fbxo7	Reticulocytes	Dataset Very Gene
fbxo9	Reticulocytes	Dataset Very Gene
fbxo9	Reticulocytes	Dataset Very Gene
fcgr3b	Reticulocytes	Dataset Very Gene
fech	Reticulocytes	Dataset Very Gene
ffar2	Reticulocytes	Dataset Very Gene
flot2	Reticulocytes	Dataset Very Gene
foxo3	Reticulocytes	Dataset Very Gene
fpr1	Reticulocytes	Dataset Very Gene
frat1	Reticulocytes	Dataset Very Gene
frat2	Reticulocytes	Dataset Very Gene
glrx5	Reticulocytes	Dataset Very Gene
hbq1	Reticulocytes	Dataset Very Gene
hbz	Reticulocytes	Dataset Very Gene
hebp1	Reticulocytes	Dataset Very Gene
hemgn	Reticulocytes	Dataset Very Gene
hist1h4c	Reticulocytes	Dataset Very Gene
hmbs	Reticulocytes	Dataset Very Gene
hnca	Reticulocytes	Dataset Very Gene
ifit1b	Reticulocytes	Dataset Very Gene
il6r	Reticulocytes	Dataset Very Gene
irp1	Reticulocytes	Dataset Very Gene
lilra2	Reticulocytes	Dataset Very Gene
lyl1	Reticulocytes	Dataset Very Gene
mark3	Reticulocytes	Dataset Very Gene
mgst3	Reticulocytes	Dataset Very Gene
mmp25	Reticulocytes	Dataset Very Gene
myl4	Reticulocytes	Dataset Very Gene
myo1f	Reticulocytes	Dataset Very Gene
ncf2	Reticulocytes	Dataset Very Gene
nfe2	Reticulocytes	Dataset Very Gene
no data	Reticulocytes	Dataset Very Gene
nprl3	Reticulocytes	Dataset Very Gene
or2w3	Reticulocytes	Dataset Very Gene
osbp2	Reticulocytes	Dataset Very Gene
osbp2	Reticulocytes	Dataset Very Gene
pcgf5	Reticulocytes	Dataset Very Gene
pilra	Reticulocytes	Dataset Very Gene
poll	Reticulocytes	Dataset Very Gene
ppox	Reticulocytes	Dataset Very Gene
prok2	Reticulocytes	Dataset Very Gene
ptafr	Reticulocytes	Dataset Very Gene
rab2b	Reticulocytes	Dataset Very Gene
ranbp10	Reticulocytes	Dataset Very Gene
rhag	Reticulocytes	Dataset Very Gene
rnf10	Reticulocytes	Dataset Very Gene
rnf24	Reticulocytes	Dataset Very Gene
s1pr4	Reticulocytes	Dataset Very Gene
samd1	Reticulocytes	Dataset Very Gene
scl25a39	Reticulocytes	Dataset Very Gene
sell	Reticulocytes	Dataset Very Gene
selplg	Reticulocytes	Dataset Very Gene
slc11a1	Reticulocytes	Dataset Very Gene
slc11a1	Reticulocytes	Dataset Very Gene
slc22a4	Reticulocytes	Dataset Very Gene
slc25a37	Reticulocytes	Dataset Very Gene
slc25a28	Reticulocytes	Dataset Very Gene
slc25a39	Reticulocytes	Dataset Very Gene
slc25a38	Reticulocytes	Dataset Very Gene
spi1	Reticulocytes	Dataset Very Gene
spopl	Reticulocytes	Dataset Very Gene
spta1	Reticulocytes	Dataset Very Gene
stom	Reticulocytes	Dataset Very Gene
tal1	Reticulocytes	Dataset Very Gene
tnfrsf10c	Reticulocytes	Dataset Very Gene
tnfsf14	Reticulocytes	Dataset Very Gene
tns1	Reticulocytes	Dataset Very Gene
trim10	Reticulocytes	Dataset Very Gene
trim58	Reticulocytes	Dataset Very Gene
tspo2	Reticulocytes	Dataset Very Gene
ubxn6	Reticulocytes	Dataset Very Gene
urod	Reticulocytes	Dataset Very Gene
vnn2	Reticulocytes	Dataset Very Gene
xpo7	Reticulocytes	Dataset Very Gene
zdhhc18	Reticulocytes	Dataset Very Gene
