# Supplementary material for: Tracking Resilience to Infections by Mapping Disease Space
Source: PLoS Biol. 2016 Apr 18;14(4):e1002436. doi: 10.1371/journal.pbio.1002436 (PMC4835107; doi:10.1371/journal.pbio.1002436)
Supplement: S3 Table — Hypergeometric means for cell type identification in S1 Fig. (XLS) [file pbio.1002436.s010.xls]

## Sheet: Sheet1
Cluster	Cell Type	Number of markers for that cell type in Immgen List	Number of Cell-Type Specific Genes in the cluster	Total Number of Genes/Cluster	p value for hypergeometric mean
1	Reticulocytes	114	7	86	0.000109286
7	Granulocytes	66	4	185	9.71e-08
9	Reticulocytes	114	6	85	0.000191269
10	B cells	242	8	214	7.6e-09
12	Reticulocytes	114	8	133	0.00061443
13	NK cells	162	3	62	3.95e-12
14	Granulocytes	66	10	204	4.29e-09
19	Granulocytes	66	3	61	1.78e-05

## Sheet: Sheet2
Cluster	Cell Type	Freuqency	Hypergeometric Distribution
1	Reticulocytes	7
1	Nk	1
1	B cells	1
7	GRA	4
7	T-CELLS	1
7	MF	1
9	RETIC	6
9	T-CELLS	1
10	RETIC	3
10	B CELLS	8
10	T CELLS	3
10	GRA	1
12	B CELLS	3
12	RETIC	8
12	T CELLS	3
13	NK	3
13	RETIC	1
13	GRA	1
13	T CELLS	1
14	GRA	10
14	NK	1
14	T CELLS	1
14	MF	1
19	B CELLS	1
19	GRA	3
