# Supplementary material for: Tracking Resilience to Infections by Mapping Disease Space
Source: PLoS Biol. 2016 Apr 18;14(4):e1002436. doi: 10.1371/journal.pbio.1002436 (PMC4835107; doi:10.1371/journal.pbio.1002436)
Supplement: S5 Table — Probes used for mouse transcriptome nearest neighbor analysis shown in Fig 3. These are the 2-fold modulated genes that overlapped with immgen.org cell-specific groups [10] or reticulocyte-specific genes [11] (See S2 Table and available code in Methods). (XLSX) [file pbio.1002436.s012.xlsx]

## Sheet: Table S4.txt
Sample ID	Day Post Infection	log PD	PD	RBC	Temp	Weight	Mouse Categorical	Mouse	Status Number	Status	P2rx1	P2rx1	Lcn2	Glrx5	Ranbp10	S100a9	Fcrla	Fcrla	Fcrla	Fcrla	Stfa1	Epb4.1	Adipor1	Nkg7	Ngp	Flot2	Flot2	Abcb4	Chchd10	Chi3l1	Ank1	Ank1	Lck	Mllt3	Mllt3	Mllt3	Ccl5	Hp	Hp	Hp	Ctse	Hebp1	Fbxo9	Fbxo9	Hdc	Syvn1	Cmtm6	Prkacb	Faim3
8942406001_A	0	1e-05	0	8.12	38.1	100	One	3.3	1	Survivor	-0.0976224	-0.0320015	-0.170732	-0.0817499	-0.184406	0.377581	0.44549	1.21787	1.62958	1.30705	0.0391769	0.0240812	0.329223	0.0587182	-0.447428	1.00114	0.0311894	-0.241752	0.324359	-0.0262051	-0.117455	-0.355872	0.43213	0.0995393	0.0832334	-0.28295	0.240191	0.201205	0.198752	0.366482	-0.626363	-0.0135674	-0.244193	0.141219	-0.17072	0.98229	0.74557	0.742982	1.54859
8942406001_B	1	-3.78781	0.000163	8.12	38.3	96.0827	One	3.3	1	Survivor	0.04985	0.206444	0.0575404	0.210852	0.158699	0.354712	0.282576	1.1134	1.20922	1.14118	-0.0758352	0.205425	0.31753	-0.118091	-0.189691	0.954679	-0.172717	-0.0598149	0.511771	0.330151	-0.00910759	0.219852	0.474991	-0.0655656	0.173323	0.100043	0.127045	-0.0727944	0.028729	0.0115237	-0.407671	-0.0226521	0.236598	0.444587	-0.521547	0.658162	0.536944	0.330955	1.34349
8942406001_C	2	-3.72125	0.00019	8.04	38.2	94.3961	One	3.3	1	Survivor	0.371991	0.226242	0.301238	0.410585	0.453921	1.47463	-0.34208	1.04123	1.14488	1.18974	0.454736	-3.80562	0.44017	0.120059	-0.291273	0.632188	-0.104175	0.197096	0.48683	0.467975	-0.267457	0.226871	0.432591	0.0415997	0.0132651	-0.141047	0.151424	-1.54869	-1.45978	-0.451921	0.0817223	0.179253	0.237813	-0.869539	0.662261	0.516249	0.632995	0.581488	1.03339
8942406001_D	3	-2.9545	0.00111046	8.51	38.4	94.9946	One	3.3	1	Survivor	0.0821309	0.189352	1.4285	0.304972	0.256876	1.53231	0.13683	0.460141	0.682009	0.565558	0.306985	0.338985	0.269379	-0.0191369	-0.11288	0.613031	-0.0232873	0.0106587	0.205919	0.596852	0.0085535	0.410871	0.452316	0.0167336	-0.00227404	-0.210719	-0.0743875	0.580461	0.622165	0.612889	-0.244124	0.0481029	0.404939	0.369183	0.160528	0.571543	0.512707	0.335477	0.945332
8942406001_E	4	-2.23073	0.00587857	7.73	37.9	95.7563	One	3.3	1	Survivor	-0.0158725	-0.00554657	0.593886	-0.0983419	-0.353358	1.26331	0.120183	0.440194	0.615406	0.522161	0.215544	-0.283287	0.0264692	-0.303747	-0.244783	0.810353	-0.11258	-0.230765	-0.0339298	0.704405	-0.107626	-0.0724716	-0.0632381	-0.00448465	0.0557246	-0.336061	-0.634327	0.567495	0.396497	0.630105	-0.491197	-0.245526	-0.110874	0.0484014	0.311899	0.238745	0.593761	0.266152	0.768421
8942406001_F	5	-1.33139	0.0466241	6.89	38.3	97.1164	One	3.3	1	Survivor	0.0873475	0.0382624	-0.30794	0.100564	-0.186236	0.909018	-0.159247	-0.00826979	0.200421	0.15029	0.488259	0.365187	0.355062	-0.580016	0.104761	0.781148	0.0368915	-0.0615849	-0.516733	0.248328	0.021493	0.207335	-0.242177	0.102058	0.0614524	-0.00519943	-1.58936	0.358512	0.363913	0.354592	-0.479747	-0.00400019	0.210105	0.0730834	1.42936	0.130849	0.430872	-0.0440969	-0.0755258
8942406001_G	6	-0.716799	0.191956	7.13	38.3	95.2122	One	3.3	1	Survivor	0.0487456	0.17237	-0.182281	0.412423	0.239896	0.537477	0.0202374	-0.444423	-0.421855	-0.565056	-0.0402279	0.00871563	0.323116	0.143913	0.0855136	0.414516	0.161849	0.0190444	-0.535512	0.0463343	0.0683336	0.198181	-0.157008	0.0440345	-0.0358224	0.579185	-0.264711	-0.375075	-0.485302	-0.635441	-0.207582	0.0258479	-0.151995	0.134997	0.459188	-0.434316	-0.0122876	-0.4514	-0.806883
8942406001_H	7	-0.190647	0.644693	6.82	38.4	94.5049	One	3.3	1	Survivor	0.246541	-0.249553	0.222191	-0.923782	-1.18188	0.88764	-0.153396	-0.191412	-0.273888	-0.175086	0.035696	-1.51023	-0.930118	1.53163	0.324516	0.872655	-0.149262	-0.765102	-0.728645	-0.1287	0.0679712	-0.852833	0.946731	-0.13636	-0.108391	-0.103715	1.96734	0.00273752	-0.00837946	0.021049	-1.3607	-1.2362	-1.72465	-0.394277	0.707297	-0.122014	0.129263	0.142906	-0.711251
8942406016_A	8	0.231413	1.70378	5.09	35.6	90.2067	One	3.3	1	Survivor	0.667424	0.293846	1.84155	-2.10483	-1.89077	1.03003	-0.257398	-0.805608	-0.758443	-0.782931	0.0644741	-2.34196	-2.5892	1.40617	0.430844	0.922387	0.00789881	-0.904641	-0.96871	0.380548	-0.0338011	-1.1289	0.796204	0.074595	0.146117	-0.384324	2.78073	0.37727	0.450873	0.585704	-1.81454	-1.98152	-2.62248	-0.429684	0.502918	-0.58853	-0.0343394	0.229715	-1.30344
8942406016_B	9	-0.0290301	0.935341	2.8	34.3	84.7661	One	3.3	1	Survivor	1.67512	1.25584	4.4516	-0.278702	0.104633	3.05996	-0.131882	-0.0993886	-0.0479627	-0.101062	2.24441	-0.647895	-1.47865	1.76709	3.33499	1.3542	-0.250789	0.252471	0.394269	1.89291	-0.16268	-0.396966	0.934451	-0.197759	-0.19271	0.916552	3.46225	2.34367	2.29872	2.58833	0.160378	-1.36501	-1.05755	-0.300004	2.41121	0.485726	1.31769	0.697594	-0.236344
8942406016_C	10	-0.293263	0.509022	1.37	31.8	79.4342	One	3.3	1	Survivor	2.16148	2.19875	3.61736	0.732951	1.86258	2.68012	0.145063	0.885678	1.00163	0.990891	2.88923	0.280823	-0.248876	1.01468	2.78832	1.54485	-0.291099	1.49758	2.8376	1.50873	0.0838423	1.18019	0.403334	0.179285	-0.20946	2.08718	2.63066	1.57945	1.67265	2.0102	1.60933	0.701376	0.83366	0.398827	1.87077	0.777513	1.39835	0.723884	0.876722
8942406016_D	11	-0.937722	0.115419	2.06	33.8	80.5767	One	3.3	1	Survivor	1.09915	0.729196	1.69869	1.60302	2.27854	0.955732	-0.149868	0.434576	0.419003	0.319384	1.99256	1.61402	0.435064	0.0985875	1.00699	0.132676	-0.0834165	1.70925	3.73641	0.295032	0.404512	1.41918	0.13563	0.167593	-0.0437179	2.3339	1.552	1.01271	1.01394	0.998504	2.14762	1.21921	1.7495	1.22602	0.200403	0.0569479	0.553556	0.0770903	0.714633
8942406016_E	12	-1.2876	0.05157	3.55	36.1	86.9423	One	3.3	1	Survivor	0.433788	-0.15527	0.751294	1.78107	2.10703	0.798361	0.0511947	0.385232	0.300226	0.460124	2.35589	2.01155	0.571046	0.450351	0.468375	0.0456018	0.0569501	1.51782	3.30487	0.0576773	0.237961	1.56123	0.11341	0.443902	-0.0543838	3.03708	1.48389	0.66237	0.660508	0.739757	2.4028	1.89151	1.62834	1.12226	-0.12853	0.0551741	0.173459	-0.25324	0.670343
8942406016_F	13	-1.43143	0.0370313	5.24	37.4	91.9478	One	3.3	1	Survivor	0.287833	-0.223021	-0.564366	0.916284	2.44308	-2.11604	-0.221422	-0.342578	-0.3059	-0.369806	0.0784101	2.8267	0.71459	-0.892568	-0.22458	-0.148669	-0.366016	2.26186	0.76237	-0.0229092	0.981752	3.22176	0.644763	0.884881	-0.107864	2.32077	0.327348	-0.587055	-0.622374	-0.406309	2.07885	0.692709	1.75359	1.16598	-0.674774	-0.359316	0.381779	-0.231296	-0.464386
8942406016_G	14	-1.81671	0.0152508	6.34	38.3	94.3961	One	3.3	1	Survivor	-0.402262	-0.370884	-0.594769	0.666274	-0.482277	-1.39582	-0.0703406	-1.02285	-0.784361	-0.988766	0.259706	1.321	-0.0200787	-0.943242	-0.00686312	-0.111585	0.254154	-0.227097	-0.447957	-0.394972	0.220566	-0.643795	-1.0621	0.0275168	0.066319	0.676655	-0.0424242	-0.957031	-0.946555	-1.0521	-0.777809	-0.232616	-0.257223	0.140237	-1.44841	-1.17625	-1.21215	-1.00134	-1.40395
8942406019_A	16	-1.53367	0.0292637	7.15	38.2	95.321	One	3.3	1	Survivor	-0.281172	-0.447176	-0.266838	1.68975	0.890212	-1.62227	-0.21815	-1.11404	-0.82895	-0.979924	-0.180993	1.78182	0.57174	-0.806387	0.198272	0.117001	0.122604	0.0999026	0.534895	-0.315558	0.175385	0.583497	-0.893229	0.353525	0.173599	0.526595	-0.413336	-0.759646	-0.610627	-0.912579	0.614203	0.925855	0.939302	0.887613	-1.17413	-0.945499	-0.981119	-1.06827	-1.21939
8942406019_B	17	-2.05859	0.00873792	6.36	38.1	97.9869	One	3.3	1	Survivor	-0.196917	-0.200858	0.102253	1.39203	0.761589	-0.903945	-0.146991	-0.269721	-0.293387	-0.165465	-0.0571985	1.4295	0.726502	-0.316113	0.662284	0.203055	0.278438	-0.0534978	-0.126847	-0.267286	-0.0793181	0.282388	-0.283208	0.0498376	0.112703	0.482574	0.200865	-0.394673	-0.412096	-0.559747	0.778771	0.922715	1.04457	0.890143	-0.710969	-0.567704	-0.533785	-0.654629	-0.47866
8942406019_C	18	-3.01682	0.000962	5.63	37.8	97.0076	One	3.3	1	Survivor	-0.201634	-0.0138016	0.0537486	1.05357	0.629832	-0.474129	0.00322771	-0.13987	-0.0733695	0.0704088	-0.0513754	0.48746	0.644015	-0.144177	0.280986	0.704209	0.145113	-0.160191	-0.152449	-0.0637789	0.199192	0.0193815	-0.0968723	0.21023	0.00488138	0.280407	0.932023	-0.192692	-0.539014	-0.78531	0.622215	0.643981	0.716381	0.487286	-0.65231	-0.446884	-0.229541	-0.179122	-0.103013
8942406019_D	19	-3.99568	0.000101	6.65	37.5	98.0958	One	3.3	1	Survivor	0.0564666	-0.102108	-0.288994	1.00628	0.551209	-0.798158	-0.102011	-0.448439	-0.0398994	-0.302814	-0.0377674	0.769155	0.322548	-0.250204	0.330429	0.217661	0.176685	-0.0736251	-0.132505	-0.321332	0.094162	0.118937	-0.248693	0.0492167	0.105287	-0.05583	0.651723	-0.765247	-0.699985	-0.949814	0.180985	0.476226	0.690687	0.453286	-0.637463	-0.609349	-0.364979	-0.630839	-0.247695
8942406019_E	20	-3.37469	0.000422	6.16	37.8	97.7149	One	3.3	1	Survivor	0.122673	0.0364132	-0.249758	0.87515	0.558699	-0.553237	-0.141574	-0.408374	-0.0683951	-0.273893	-0.0632248	0.837779	0.652429	-0.498877	0.28153	0.189608	0.0508084	0.13411	-0.159987	-0.301557	0.092783	0.146045	-0.698575	0.0891681	0.0386462	0.396415	-0.0391188	-0.736854	-0.754899	-0.861414	0.451418	0.421052	0.718281	0.431779	-0.7902	-0.603103	-0.379279	-0.555372	-0.356112
8942406019_F	21	1e-05	0	6.6	38	98.0958	One	3.3	1	Survivor	-0.0974364	-0.0660067	-0.336303	0.345979	-0.209474	-0.734302	-0.0568252	-0.473075	-0.459374	-0.509729	-0.0601768	0.426708	0.166235	-0.791342	0.0914969	0.384899	0.150397	-0.298298	-0.287489	-0.300224	0.00385284	-0.148369	-0.609145	0.154715	0.12592	-0.0196762	-0.518842	-0.709571	-0.641543	-1.06115	-0.549635	0.266477	0.0228066	0.299396	-0.61477	-0.666771	-0.568881	-0.775215	-0.491531
8942406019_G	22	1e-05	0	6.79	38.2	95.7018	One	3.3	1	Survivor	0.00150061	-0.215818	0.115582	0.792681	0.0104461	-0.131619	-0.0245471	0.235034	0.260438	0.271875	0.0283012	0.594815	0.785377	-0.769219	-0.113822	0.562407	0.184016	-0.255035	-0.344532	0.00344849	0.150521	-0.0849648	-0.0871468	0.229908	-5.25e-06	0.350397	-0.0957508	-0.505923	-0.587135	-0.662398	0.0521784	0.534527	0.2641	0.257517	-0.725683	-0.429868	-0.194647	-0.541456	0.173662
8942406019_H	23	1e-05	0	7.17	38.3	100.218	One	3.3	1	Survivor	-0.25745	-0.0518055	-0.234726	-0.062438	-0.586573	-0.40891	-0.00322771	-0.117592	0.242878	-0.0765133	0.0936422	-0.0193644	0.0179987	-0.617585	-0.0812211	0.597194	0.0634274	-0.451527	-0.393046	-0.171304	0.167923	-0.427967	-0.284951	-0.0772452	-0.0382876	-0.412951	-0.203665	-0.555297	-0.417937	-0.641591	-0.806987	-0.036283	-0.232458	0.159134	-0.937632	-0.20421	-0.314694	-0.278335	-0.0997558
8942406040_A	24	1e-05	0	7.48	38.3	101.687	One	3.3	1	Survivor	-0.174776	-0.112623	0.414506	0.128582	-0.16837	0.745868	0.20042	0.176999	0.284557	0.241518	0.135072	0.256866	-0.314072	-0.0979838	-0.159186	-0.0668678	-0.0119615	0.00836801	0.167495	0.202358	0.0271473	-0.0015068	0.164912	-0.0290446	0.110387	-0.650242	0.401342	0.545765	0.46807	0.454012	-0.381207	-0.100718	-0.260054	-0.409381	1.02211	0.293048	0.000772	-0.434133	0.603422
8942406040_B	25	-2.9814	0.00104376	7.49	38	100.979	One	3.3	1	Survivor	-0.0350823	-0.293735	0.36452	0.378146	-0.442224	0.591235	0.136415	0.286065	0.138227	0.277225	0.260044	0.118388	-0.117261	-0.364701	-0.00319815	-0.278038	0.0676198	-0.262769	0.210068	0.0823879	-0.113288	-0.304027	-0.068367	0.0727353	0.059752	-0.441567	0.0225058	-0.0799766	-0.0334783	-0.0130897	-0.634188	0.0968242	-0.314928	-0.420779	1.80153	0.086694	0.0553651	-0.500585	0.592668
8942406040_C	0	1e-05	0	7.61	37.3	100	Two	4.3	1	Survivor	-0.125935	0.0949621	-0.0141215	-0.0946999	-0.376792	0.776464	0.903626	1.62335	1.96596	1.75463	-0.18801	0.0288038	-0.137699	0.392762	-0.479914	0.027833	-0.0566983	-0.044045	0.953703	0.107467	-0.250901	-0.0753889	0.777743	0.0575528	-0.0528054	-0.543846	0.834022	0.585001	0.58334	0.422392	-0.411383	-0.629038	0.0797858	0.0293002	0.0610585	1.46404	1.04854	1.15613	2.23446
8942406040_D	1	1e-05	0	8.29	37.1	95.4707	Two	4.3	1	Survivor	0.0351176	-0.00501919	0.638913	0.296009	0.102416	0.917247	0.531771	1.09727	1.04743	1.02053	0.153654	0.519061	-0.0788116	0.19636	-0.177787	-0.199481	-0.0388179	0.138045	0.734427	0.477004	-0.163271	0.203761	0.622937	0.0895534	0.0444417	-0.315598	0.290333	0.764113	0.605378	0.561825	-0.0968437	-0.0958419	0.234619	0.00116396	0.0772195	0.927488	0.914778	0.344774	1.61448
8942406040_E	2	-4.45842	3.48e-05	7.54	37.9	93.1807	Two	4.3	1	Survivor	-0.0274978	0.050622	1.14011	-0.0830898	-0.229454	1.83133	0.132828	0.504754	0.585964	0.442632	0.710038	-0.060607	-0.04426	-0.121244	-0.141599	0.0483456	-0.148863	-0.100805	0.486325	0.820474	0.0237122	0.073657	0.00585175	-0.0131087	-0.100614	-0.583997	-0.277231	0.957851	0.800254	0.842634	-0.283956	-0.163522	0.190644	-0.126758	2.06523	0.609428	0.461095	-0.0582972	0.702061
8942406040_F	3	1e-05	0	7.07	37.2	95.6743	Two	4.3	1	Survivor	-0.136482	0.214657	1.17763	-0.148653	-0.25344	1.62686	0.435159	1.04407	1.29927	0.950867	0.210461	-0.22949	-0.148986	0.167257	-0.0221906	0.116989	-0.0390162	-0.0623822	0.616734	0.850548	-0.117177	-0.230145	0.460802	-0.0124087	-0.0951991	-0.482073	0.346027	1.20414	1.04341	1.03928	-0.316898	-0.517203	-0.122802	-0.195896	0.702265	1.0859	0.835794	0.534431	1.4723
8942406040_G	4	-2.93457	0.00116261	8.32	37.6	94.7583	Two	4.3	1	Survivor	-0.0367227	0.111	-0.114811	-0.0935984	-0.122797	0.511776	0.215584	0.576242	0.717674	0.63382	0.0573082	0.116323	0.00288391	0.0191369	-0.0957456	-0.0559835	-0.100961	0.294286	0.379481	0.167914	0.0889168	0.422182	0.0489893	0.338423	-0.10616	-0.500772	-0.556716	0.19997	0.104149	0.10671	0.0542192	-0.0256734	0.333464	0.058104	-0.0212388	0.503703	0.197234	0.177554	1.01397
8942406040_H	5	-2.8302	0.00147841	7.96	37.9	95.1654	Two	4.3	1	Survivor	-0.291949	-0.0412292	-0.791868	-0.0358524	-0.370467	-0.106133	-0.0249734	-0.349708	-0.145678	-0.464454	0.00235558	0.428629	0.0515947	-0.68013	-0.0243649	-0.107634	0.117703	0.325161	-0.170268	-0.262396	0.110174	0.416914	-0.893559	0.0879951	0.0285115	-0.356693	-1.89521	-0.270285	-0.223123	-0.556637	-0.202806	-0.571061	0.174677	0.36477	0.677763	-0.0507257	-0.267918	-0.533074	-0.0619912
8942406045_A	6	-0.672171	0.21273	7.61	37.8	96.5903	Two	4.3	1	Survivor	-0.0948987	-0.113936	0.0096488	0.332571	0.211759	0.762085	-0.185506	-0.317019	-0.15222	-0.47987	0.13337	0.391986	0.0900354	0.323659	0.428491	-0.152049	-0.0270152	0.140977	-0.295281	-0.200323	0.0335598	0.31921	-0.220749	0.15369	-0.103636	0.302957	-0.149387	-0.133352	-0.124582	-0.0773511	-0.0361223	-0.340701	0.295385	0.123126	0.779865	-0.257049	-0.000772	-0.346646	-0.498631
8942406045_B	7	-0.370583	0.426007	7.37	37.8	97.659	Two	4.3	1	Survivor	0.191305	-0.149572	-0.209899	0.535455	0.202259	0.613	0.0150294	0.0682178	0.155328	0.201098	-0.00107956	0.244979	-0.0247631	1.08219	0.15375	0.0146646	0.0702643	-0.0910439	-0.400476	-0.0776577	-0.0467711	-0.129854	0.836557	0.207949	-0.0868449	0.739845	1.66166	0.226986	0.269058	0.0178113	-0.260254	-0.626271	-0.303766	0.298873	0.716418	0.0529635	0.12921	0.257073	0.103379
8942406045_C	8	0.150373	1.41375	4.16	38	93.944	Two	4.3	1	Survivor	0.262653	-0.141986	1.95495	-0.232443	-0.581754	1.59421	0.12411	0.486722	0.43283	0.540952	0.39013	-0.670811	-1.02107	1.66481	0.283656	0.323954	-0.0808539	-0.59712	-0.399184	0.621411	-0.16839	-0.729917	0.892738	-0.0693355	-0.145994	0.713788	2.868	1.05036	1.13713	1.06176	-0.821703	-1.29526	-1.49654	-0.452942	1.14159	0.287146	0.478244	0.458837	0.388141
8942406045_D	9	0.0743286	1.18667	2.27	31.4	85.2926	Two	4.3	1	Survivor	1.0493	1.19833	3.39377	-0.131837	0.284585	2.27431	0.364029	0.981365	1.07134	0.988466	0.7409	-0.578656	-1.22413	1.77317	2.03348	0.529174	-0.19395	0.552207	0.500304	1.23294	-0.172935	0.220578	0.701414	-0.0068965	-0.0230832	0.4466	3.35575	1.5973	1.44939	1.56992	0.360719	-1.11354	-1.09809	-0.540534	1.38662	0.872392	0.866633	0.729557	0.716796
8942406045_E	10	-0.422646	0.37788	1.22	31.1	79.2366	Two	4.3	1	Survivor	3.0408	2.65274	4.37505	0.719429	1.41403	2.81764	0.283943	0.980429	1.00044	1.03569	2.28493	1.008	-0.45263	1.09151	4.06186	0.726121	-0.57965	1.62016	2.28437	2.22824	-0.244164	0.459429	0.41545	-0.227252	-0.638632	1.774	2.80105	2.94242	2.9153	2.84248	2.33161	-0.24165	0.315767	-0.010653	1.83698	0.832999	1.78682	0.851328	1.05432
8942406045_F	11	-0.994455	0.101285	1.2	30	74.7583	Two	4.3	1	Survivor	2.71136	3.03996	4.13789	0.539708	1.33621	2.86867	0.403993	0.845703	0.85781	0.71538	2.96568	0.717611	-0.19497	0.80066	3.11224	0.533064	-0.228366	1.90759	3.29801	1.97128	-0.0918455	0.760832	-0.00681114	-0.112144	-0.180981	1.29868	2.42113	2.38299	2.17695	2.41679	2.18725	0.269555	0.382459	-0.0885005	1.85569	0.82483	1.51502	0.644669	0.684659
8942406045_G	12	-1.88372	0.0130702	1.37	32.9	71.7048	Two	4.3	1	Survivor	0.678338	0.945085	2.99331	1.30318	2.14811	2.19378	-0.177027	0.0230327	0.00355482	-0.315358	2.63191	1.6045	0.453775	-0.0971484	1.85433	0.204008	0.000663	2.3685	3.77103	1.45749	0.232581	1.87486	-0.30073	0.0368104	0.0222058	2.78301	1.19342	1.42003	1.48443	1.40587	2.78806	1.1955	1.23371	0.588217	0.967215	0.0352566	0.566514	-0.329978	0.020618
8942406045_H	13	-2.06099	0.00868985	2.83	32.7	72.7226	Two	4.3	1	Survivor	0.552427	0.379453	0.685888	1.58223	2.54518	0.132639	-0.29457	-0.94769	-0.930595	-0.934092	1.43132	2.29256	0.608053	-1.0269	0.00306368	-0.265195	0.306923	2.12199	3.96918	-0.00344849	0.316189	2.44831	-1.00085	0.65711	-0.160521	3.04605	-0.761204	-0.173982	-0.0362878	-0.31249	2.67532	1.8831	1.87411	1.38078	-0.726813	-0.724246	-0.736173	-1.04691	-0.870586
8942406076_A	14	-2.90321	0.00124966	3.69	37.4	80.2545	Two	4.3	1	Survivor	0.0630422	0.0339022	0.252689	1.56898	1.90447	-0.13264	-0.210141	-1.03672	-0.969384	-0.928758	1.56311	2.49357	0.72006	-0.764984	-0.220398	-0.130649	0.284612	1.66153	2.83567	-0.142938	0.282769	1.89262	-0.746733	0.534281	-0.0149894	2.19015	-0.249492	0.240974	0.189345	-0.0115237	1.43478	1.80578	1.69286	1.3112	-0.756097	-0.814683	-0.476613	-0.991719	-1.07487
8942406076_C	16	-2.08159	0.00828718	3.93	37.3	97.4046	Two	4.3	1	Survivor	0.0683856	-0.146558	0.804825	1.59873	1.40154	0.49661	-0.234037	-0.80511	-0.687414	-0.823176	0.411883	2.13291	0.631203	-0.675705	0.917004	-0.289411	0.350309	1.98737	1.21043	0.322087	0.756458	0.956783	-0.90696	0.455037	0.153182	1.93491	-0.418918	0.374217	0.397276	0.172847	1.32983	0.627747	1.67165	1.20791	-0.601864	-0.454133	-0.480365	-0.861126	-1.09065
8942406076_D	17	-2.46801	0.00340399	3.91	37.5	99.1349	Two	4.3	1	Survivor	-0.156146	-0.248798	0.145591	1.9368	1.84667	-0.263588	-0.292244	-0.924805	-1.09376	-1.01361	-0.112662	2.0071	0.6947	-0.936697	0.51644	-0.0958643	0.260232	1.55596	2.34154	-0.237738	0.710773	1.4163	-1.02954	0.690598	-0.0123248	2.13619	-0.914292	-0.0950284	-0.335212	-0.474526	2.30452	1.76555	1.93023	1.55026	-0.967236	-1.08159	-0.890341	-1.01787	-1.51165
8942406076_E	18	-2.79449	0.00160514	4.29	37	101.476	Two	4.3	1	Survivor	-0.511231	-0.52529	-0.521752	1.90691	1.49801	-1.25944	-0.237081	-1.2439	-1.07228	-1.15359	-0.0862646	2.48987	0.830733	-1.06766	0.174342	-0.248548	0.347744	1.63715	1.51756	-0.38931	0.685625	2.07077	-1.17697	0.614464	-0.0408854	2.03615	-1.10397	-0.203402	-0.524814	-0.782164	1.67302	1.51473	1.73586	1.25575	-1.30635	-1.12406	-0.873633	-1.13468	-1.45791
8942406076_F	19	1e-05	0	5.36	37.3	100.509	Two	4.3	1	Survivor	-0.423866	-0.243242	-0.342363	1.05482	0.207638	-1.44088	-0.326947	-1.35207	-0.983228	-1.21362	-0.109728	1.72625	0.498971	-1.23551	0.404174	-0.161876	0.13615	0.176076	0.166482	-0.429927	0.203156	0.805344	-1.18981	0.239388	0.046988	-0.06112	-1.19568	-0.841514	-0.67858	-1.17338	-0.150554	0.00996065	0.838948	0.819437	-0.927215	-1.15467	-0.909477	-1.21911	-1.7057
8942406076_G	20	1e-05	0	6	37.8	96.1832	Two	4.3	1	Survivor	-0.321678	-0.317811	-0.295994	1.00239	-0.128398	-0.632353	-0.185289	-0.889766	-0.770749	-0.943656	-0.0397148	0.962133	0.309801	-0.91075	0.133133	-0.0859957	0.225147	-0.174333	-0.358851	-0.210856	0.207264	0.0015068	-0.995569	0.18326	0.101164	-0.0356121	-0.628839	-0.53881	-0.549874	-0.791086	0.0739737	0.179445	0.607978	0.623877	-1.10885	-1.07052	-0.69288	-0.945636	-1.21587
8942406076_H	21	-2.65645	0.00220572	6.19	37.4	95.0127	Two	4.3	1	Survivor	0.0585551	0.0948477	-0.307001	0.755384	0.223386	-0.532612	-0.25795	-0.794949	-0.558074	-0.722856	-0.0222092	0.716787	0.384345	-0.728955	0.0273614	-0.19025	0.126152	0.0270963	-0.188311	-0.235557	0.0259094	0.0690441	-0.767793	0.168031	0.0670905	-0.156833	-0.408511	-0.640089	-0.444287	-0.854919	0.306047	0.263817	0.689983	0.391155	-0.688308	-0.71662	-0.734918	-0.82276	-0.698022
8942406004_A	22	1e-05	0	5.98	37.4	98.8295	Two	4.3	1	Survivor	0.45679	0.233596	0.465777	1.50042	1.43305	-0.749538	0.0730739	0.106311	0.331315	0.290695	-0.179733	2.77166	0.764456	-0.760328	0.630478	-0.322914	0.106616	1.25616	-0.239058	0.374504	0.512975	0.62159	-0.09552	0.953038	0.503044	1.709	-0.923392	-0.136905	0.0883069	0.0482745	2.06284	1.98455	2.14518	1.44493	-0.888688	-0.761919	0.192507	-0.262611	-0.0483289
8942406004_B	23	1e-05	0	6.64	37.9	102.443	Two	4.3	1	Survivor	0.627678	0.27514	0.173651	0.73344	1.14865	-0.687936	0.0829301	0.237816	0.525051	0.237199	-0.300095	2.58948	0.714997	-0.78269	0.333056	-0.076272	0.0218425	1.08849	-0.764125	0.504158	0.176828	1.03301	0.113304	0.729335	0.581264	0.85062	-0.734021	-0.0242543	0.0348382	0.154177	1.48226	0.807287	1.83814	1.69234	-0.793429	-0.219413	0.642822	0.115952	0.269521
8942406004_C	24	-3.62342	0.000238	7.33	37.7	101.374	Two	4.3	1	Survivor	0.24076	-0.0332842	0.127443	0.25417	0.604553	-0.163696	0.157778	0.378477	0.586733	0.453007	-0.0678825	2.37924	0.520206	-0.7636	0.172868	-0.0648165	-0.0388894	0.703097	-1.05805	0.478319	0.342443	0.705851	0.429187	0.434374	0.432935	0.388062	-0.490928	-0.119717	0.0335317	0.176809	0.767501	0.429941	1.27451	0.864383	0.0947385	-0.180597	0.758382	0.10661	0.325342
8942406004_D	25	-4.17653	6.66e-05	8.12	37.8	96.0814	Two	4.3	1	Survivor	0.155563	0.245298	0.875038	0.0527143	-0.325183	0.558745	0.602738	0.60893	1.08995	0.837383	0.0206623	1.08437	0.496935	-0.332466	0.352827	0.0293922	0.0190301	-0.0105052	-0.926912	0.784118	-0.166793	-0.300826	0.465056	0.304161	0.378979	-0.0211916	-0.291529	0.744452	0.548337	0.734933	0.00495052	0.195049	0.234856	0.433869	0.379431	0.300343	0.742493	0.23443	0.609066
8942406004_E	0	1e-05	0	6.4	36.6	100	Three	5.1	1	Survivor	-0.219162	-0.0694199	-0.263849	-0.292877	-0.529904	0.401728	0.579395	1.26128	1.46935	1.32942	-0.0241718	0.127242	0.0416374	0.501915	-0.223204	-0.15742	-0.0503602	-0.219303	0.675453	-0.1436	-0.192432	-0.363446	0.908293	0.0926261	0.269264	-0.61786	0.495177	0.134647	0.00137281	0.233246	-0.782103	-0.0882182	-0.530196	-0.327934	-0.231549	1.02401	0.57922	0.671118	1.62508
8942406004_F	1	1e-05	0	9	37.7	99.4911	Three	5.1	1	Survivor	-0.12745	-0.122778	0.222645	-0.0629358	-0.330339	0.286207	0.826022	1.63609	1.9448	1.76933	-0.159575	0.303468	0.106373	0.360889	-0.229839	0.0397139	-0.149524	-0.221967	0.511051	0.275959	-0.0744524	-0.423892	1.045	0.179239	0.148293	-0.255085	0.320118	0.0508275	0.0903478	0.245275	-0.430795	0.104798	-0.245583	-0.175402	-0.693934	1.31286	0.755234	0.879964	2.05427
8942406004_G	2	-2.70904	0.00195417	7.54	37.6	98.3206	Three	5.1	1	Survivor	0.0155091	0.200687	0.0869451	0.163857	0.268866	0.520081	0.534573	0.819714	1.14574	1.01495	-0.169831	0.650627	0.345062	0.0603414	-0.373594	0.00404644	-0.0928874	0.0668635	0.246009	0.121048	-0.126045	0.252791	0.721929	0.291752	0.239429	-0.131574	-0.343647	0.11576	0.257758	0.266119	0.139955	0.567617	0.583309	0.518836	1.10248	0.697368	0.597094	0.616954	1.09563
8942406004_H	3	-2.8041	0.00157	7.91	38	100.102	Three	5.1	1	Survivor	-0.214281	-0.103749	0.321888	-0.318511	-0.286969	0.571963	1.17731	1.66887	2.00221	1.87152	0.057373	0.331278	0.16802	0.524082	-0.397824	0.000118	-0.181339	-0.190295	0.509997	0.159914	-0.184921	-0.284675	1.34069	-0.0337253	0.286348	-0.395062	0.374377	0.325947	0.227191	0.386946	-0.344577	-0.0519195	0.0739656	0.0155635	-0.169722	1.35142	1.0453	1.14795	1.97195
8942406024_A	4	-3.16519	0.000683608	7.52	37.4	101.578	Three	5.1	1	Survivor	0.122451	0.0604296	-0.309495	-0.495579	-0.181006	-0.690742	0.928012	1.84015	2.06512	1.87921	-0.390389	0.828882	0.283868	-0.091063	-0.214454	-0.149164	-0.26306	-0.0636554	-0.391899	0.207787	-0.1585	0.0979729	1.24605	0.0534816	0.2728	-0.198587	-0.80018	0.22557	0.267103	0.259044	0.17736	-0.376087	0.399462	0.475131	-0.338046	1.05867	1.24354	1.34434	2.12301
8942406024_B	5	-2.31809	0.00480741	7.62	37.1	103.003	Three	5.1	1	Survivor	-0.0221171	0.0146284	-0.628204	-0.539668	-0.0564857	-0.687364	0.284377	0.946058	1.02693	1.08674	-0.171576	0.980393	0.391487	-0.598502	-0.31605	0.183923	-0.0561051	0.0300145	-1.03203	0.161142	-0.00385284	0.13986	0.930152	-0.132267	0.193285	0.0532656	-2.22974	0.334799	0.233001	0.589351	0.309021	-0.171303	0.450076	0.164317	0.658092	0.476094	1.1955	0.96441	0.971052
8942406024_C	6	-1.22863	0.0590709	8.29	38	98.117	Three	5.1	1	Survivor	-0.218301	-0.259419	-0.75844	-0.368488	-0.822261	-0.593996	-0.119856	-0.81678	-0.738469	-0.898141	-0.21081	-0.605073	-0.430999	-0.300181	-0.0819211	-0.0838394	0.124424	-0.234294	-0.619398	-0.296468	0.0629921	-0.290807	-0.762291	-0.0491672	0.127329	-0.13611	-1.27851	-0.596045	-0.52606	-0.681647	-0.670559	-0.399123	-0.823048	-0.232642	-0.0254607	-0.662734	-0.770545	-0.556447	-0.895324
8942406024_D	7	-0.563327	0.273321	7.33	37.2	97.1501	Three	5.1	1	Survivor	-0.309449	-0.309093	-0.307369	-0.545082	-0.767009	-0.292981	-0.189476	-0.495034	-0.658932	-0.621365	-0.227805	-0.798725	-0.587552	1.3791	-0.205691	-0.0590677	-0.104106	-0.656922	-0.896558	-0.328341	0.00441265	-0.499755	0.598406	-0.0200458	0.126432	-0.0352449	1.00223	-0.306206	-0.387161	-0.54125	-0.664893	-0.761053	-0.826999	-0.429746	0.0212388	-0.404416	-0.476387	-7.92e-05	-1.06213
8942406024_E	8	0.126314	1.33756	4.57	37.1	97.7099	Three	5.1	1	Survivor	0.0411592	-0.222844	0.387987	-1.60123	-1.73406	0.718388	-0.0427289	-0.267041	-0.175398	-0.0526466	0.215772	-2.0544	-1.98912	1.91048	0.192718	0.110918	-0.113482	-1.07165	-1.03981	-0.0480051	-0.0524139	-0.907356	0.547042	0.0226665	0.0111489	-0.314623	2.33742	0.0741677	0.0383468	0.222571	-1.75081	-1.47273	-2.3679	-0.612421	0.278515	-0.317288	-0.262909	0.0115614	-0.496373
8942406024_F	9	-0.051224	0.888743	2.8	32.6	91.9084	Three	5.1	1	Survivor	0.4462	0.237736	3.46623	-0.514096	0.0192981	2.45928	0.109807	0.338275	0.315099	0.378884	0.65327	-1.7262	-1.45242	2.27792	1.79357	0.477373	-0.261082	-0.124124	-0.139151	1.44848	-0.0780506	-0.192222	0.980505	-0.107671	0.0701919	0.431435	3.38169	1.24614	1.18332	1.64723	-0.292827	-1.17454	-1.44987	-0.600979	2.00188	0.160222	0.499798	0.274233	-0.020618
8942406024_G	10	-0.255225	0.555617	1.85	30.2	84.4275	Three	5.1	1	Survivor	2.26664	1.84141	3.68434	0.126616	0.88877	2.58863	-0.0745702	0.233888	0.259744	0.0498095	1.35871	-0.508879	-1.01468	0.986673	3.06082	0.535756	-0.251436	0.92439	1.32804	1.80505	-0.0329304	0.0464144	0.251773	-0.0427899	-0.115018	1.43632	2.71928	1.57177	1.41732	1.75675	1.06946	-0.538909	-0.264894	-0.125067	1.74654	0.0468247	0.761105	0.537828	-0.0925841
8942406024_H	11	-0.773905	0.168304	1.95	33.2	80.0509	Three	5.1	1	Survivor	2.1218	1.88994	3.76509	0.620207	1.51028	2.53237	-0.110652	0.221748	0.296795	0.406366	3.02979	-0.0309896	-0.477369	0.753437	2.40718	0.53175	-0.190317	1.64845	2.65115	1.92828	-0.0370989	0.471745	-0.183848	-0.100964	-0.133667	2.33026	2.44318	1.43711	1.48032	1.95386	2.06064	0.317952	0.455971	-0.0785537	1.64562	0.203893	0.894272	0.312598	0.530996
8942406029_A	12	-1.66703	0.0215262	2.53	35.7	79.4911	Three	5.1	1	Survivor	1.80412	2.01247	1.41968	1.28074	3.19399	0.274974	0.194398	0.416705	0.706943	0.388951	2.03192	2.47733	0.418197	-0.571218	1.20004	0.0355749	-0.210536	3.16156	2.8483	0.945765	0.481559	2.91506	0.0108395	1.09477	0.279252	3.22212	0.187835	1.30121	1.08971	1.37915	3.66333	1.83185	3.04207	2.08444	0.35683	0.312279	0.863449	0.341125	0.503165
8942406029_B	13	-2.31145	0.00488147	4.37	36.6	84.7837	Three	5.1	1	Survivor	0.500431	0.496038	0.0127044	1.67249	2.25142	-0.166006	-0.150698	-0.363428	-0.245239	-0.311043	1.80207	2.33228	0.630107	0.0661683	-0.0782752	-0.00955486	0.180485	1.67412	3.20332	0.0172224	0.598112	1.74951	-0.245908	0.501547	0.271029	2.95501	0.624149	0.528552	0.518203	0.547498	2.32072	2.14304	2.29093	1.69489	0.322175	-0.232895	-0.0727467	-0.256669	-0.247341
8942406029_C	14	-2.31593	0.00483132	4.84	37.7	92.7735	Three	5.1	1	Survivor	-0.00150061	0.118571	-0.555025	0.644877	1.66792	-1.50311	-0.182716	-1.05486	-0.872379	-1.04992	0.54974	2.54696	0.747787	-0.951571	-0.0113854	-0.262762	0.02105	1.77646	1.04606	-0.423322	0.393439	2.21819	-0.835656	0.859684	0.359409	1.16582	-0.517018	-0.30319	-0.269218	-0.917301	0.913271	0.815846	1.32423	0.834844	-0.925801	-0.923466	-0.307289	-0.452176	-1.36182
8942406029_E	16	-2.18848	0.00647923	5.57	36.7	101.476	Three	5.1	1	Survivor	-0.0579429	-0.255233	-0.0769019	1.24368	1.08257	-0.828797	-0.216546	-0.828097	-0.589805	-0.829731	0.0930061	1.09678	0.4492	-0.610082	0.304019	-0.262888	0.194292	0.453192	0.237203	-0.232878	0.151546	0.498245	-0.460897	0.286841	0.282942	0.916302	0.0749569	-0.207987	-0.354887	-0.347307	1.36644	0.929184	0.920887	0.733853	-0.911932	-0.948373	-0.870681	-0.722181	-1.09662
8942406029_F	17	-1.86967	0.0135	5.4	36.7	98.0153	Three	5.1	1	Survivor	-0.456309	-0.340859	-0.0120225	1.19006	1.80126	-1.33677	-0.0245919	-0.789642	-0.237914	-0.543881	-0.235831	2.2415	0.685837	-0.795025	0.329896	-0.197032	-0.000663	1.87422	0.444137	0.0279942	0.720058	1.63838	-0.358081	0.60496	0.0281434	1.39166	-1.13925	0.0210919	0.194613	-0.0439305	1.8386	1.47012	1.77456	1.36161	-0.651307	-0.27265	-0.305104	-0.488735	-0.705662
8942406029_G	18	-2.1474	0.00712191	6.03	35.8	98.4224	Three	5.1	1	Survivor	-0.280878	-0.27951	-0.397061	0.670527	0.844025	-1.85418	-0.209189	-0.779868	-0.857747	-0.887596	-0.114231	1.49476	0.602001	-0.878221	0.243184	-0.261767	-0.0210605	0.0848594	-0.345243	-0.362308	0.117037	0.528267	-1.00774	0.247299	0.234876	0.229824	-1.35479	-0.457496	-0.391011	-0.604262	0.846965	1.1083	1.31239	0.896119	-0.80767	-1.03885	-0.681178	-0.792209	-1.35679
8942406029_H	19	-3.46424	0.000343367	5.84	36.1	101.628	Three	5.1	1	Survivor	-0.321389	0.136676	-0.362578	-0.115084	0.357798	-0.968616	-0.127104	-0.709823	-0.37212	-0.752763	-0.142598	1.20241	0.564508	-1.11164	-0.00449896	-0.162201	0.166947	0.979543	-0.494978	-0.262238	0.123859	-0.0486994	-0.480162	0.771218	0.143306	0.46864	-0.795553	-0.131102	-0.0737634	-0.537579	0.812344	0.523634	0.969238	0.615526	-0.482226	-0.494961	-0.15126	-0.490582	-1.06905
8942406061_A	20	1e-05	0	5.89	36.2	102.748	Three	5.1	1	Survivor	-0.150816	0.00501919	-0.691634	-0.308563	-0.563509	-1.41501	-0.257541	-1.01291	-0.695382	-0.952197	-0.236876	-0.168762	-0.40949	-0.619084	0.123258	-0.21198	0.0438294	-0.23756	-0.427011	-0.439355	0.116508	-0.58634	-1.12556	-0.0182166	0.0633082	-0.730859	-0.489403	-1.02116	-0.6674	-1.23078	-0.416726	0.18689	-0.431044	-0.254153	-1.00877	-0.972251	-1.00448	-0.855329	-1.51397
8942406061_B	21	1e-05	0	6.46	36.1	101.17	Three	5.1	1	Survivor	-0.0102153	0.0311346	-0.435874	0.45013	-0.150464	-1.01949	-0.0357213	-0.725504	-0.479915	-0.712265	-0.0383549	0.535624	0.306983	-0.703793	0.267532	-0.259703	0.289314	-0.34342	-0.487338	-0.24012	0.0520124	-0.259451	-0.751568	-0.05477	-0.0123582	-0.0787191	-0.415049	-0.864491	-0.864618	-0.980965	-0.00495052	0.270457	0.322483	-0.031919	-0.686345	-1.01243	-0.729988	-0.655855	-0.656626
8942406061_C	22	1e-05	0	6.84	36.9	101.527	Three	5.1	1	Survivor	-0.260681	-0.505637	-0.625468	-0.704814	-1.48687	-1.22812	-0.178018	-0.894622	-0.748281	-0.819521	-0.127866	-0.542357	-0.68496	-1.04476	0.0390573	-0.158829	0.206264	-0.745433	-0.705633	-0.324862	0.052639	-0.845506	-1.00387	0.0445075	0.00282907	-0.912189	-1.36106	-0.574023	-0.612516	-1.16914	-1.306	-0.230186	-1.05147	-0.200598	-1.06044	-1.00763	-0.963096	-0.98011	-1.17009
8942406061_D	23	1e-05	0	7.26	36.4	98.2188	Three	5.1	1	Survivor	-0.239073	-0.101503	0.24532	-0.278904	-1.24326	-0.260111	0.0193944	0.265008	0.150532	0.307368	-0.220272	-0.280388	0.265861	-0.636427	0.207277	-0.299761	0.118194	-0.632785	-0.843261	0.0106297	-0.0414896	-0.845925	-0.140773	-0.11251	0.0771899	-0.522636	-0.431108	-0.316791	-0.236202	-0.341222	-0.931307	-0.148212	-0.60151	-0.575462	-0.865715	-0.551377	-0.523298	-0.349911	0.221826
8942406061_E	24	1e-05	0	7.78	36.9	99.2875	Three	5.1	1	Survivor	0.10129	-0.0263376	0.9818	0.22584	-0.497101	1.35634	0.403624	0.999474	1.05826	1.15601	0.375213	-0.00871563	0.273888	-0.148738	0.242795	-0.166533	0.125858	-0.175036	-0.0340624	0.725104	-0.106647	-0.519384	0.471911	-0.031383	-0.0682979	-0.283449	0.483097	0.84004	0.825363	0.779512	-0.539959	0.0276875	0.0239091	-0.288646	1.90989	0.527061	0.477877	0.460474	1.17275
8942406061_F	25	1e-05	0	7.38	36.7	101.425	Three	5.1	1	Survivor	-0.280118	-0.496572	-0.983922	-3.64346	-3.61397	-1.80697	-0.0836978	-1.32201	-1.13162	-1.32828	-0.042593	-4.40201	-4.13084	-1.41905	-0.0403275	-0.171539	-0.0621171	-1.10612	-1.67004	-0.32679	0.13765	-1.1085	-1.79586	-0.023334	-0.034102	-0.926068	-2.78956	-1.21664	-1.13052	-2.03674	-2.51078	-1.83771	-3.63679	-0.803064	-1.39605	-1.34026	-1.54729	-1.59433	-2.19699
[truncated: 70 more columns]
