# Supplementary material for: Tracking Resilience to Infections by Mapping Disease Space
Source: PLoS Biol. 2016 Apr 18;14(4):e1002436. doi: 10.1371/journal.pbio.1002436 (PMC4835107; doi:10.1371/journal.pbio.1002436)
Supplement: S6 Table — Settings used for Ayasdi Core TDA analyses and color ranges used for Fig 3. (XLSX) [file pbio.1002436.s013.xlsx]

## Sheet: Sheet1
Analysis
	Metric	Lenses	Resolution	Gain	Equalized
Mouse	Cosine	Neighborhood lens 1	30	6	No
		Neighborhood lens 2	30	6	No
		Log Parasite Density	30	6	Yes
Human	Normalized Angle	Multidimensional scaling coordinate 1	31	5	Yes
		Multidimensional scaling coordinate 2	31	5	Yes
Color Ranges
	Parameter	Lowest Level (blue)	Highest Level (red)	Units
	Mouse parasites	-5	0.1909	log2 transcript level
	Mouse RBCs	1.21	8.56	x106/ul blood
	Mouse Faim3	-1.684	2.144	log2 transcript level
	Mouse Lcn2	-0.8047	4.256	log2 transcript level
	Mouse NKG7	-1.232	2.094	log2 transcript level
	Mouse Trim10	-2.365	2.656	log2 transcript level
	Human Faim3	-1.082	1.068	log2 transcript level
	Human Lcn2	-1.464	2.186	log2 transcript level
	Human NKG7	-0.8973	0.8277	log2 transcript level
	Human Trim10	-0.5813	0.9423	log2 transcript level
	Human RBCs	1.949	5.43	log2 transcript level
