# Supplementary material for: Tracking Resilience to Infections by Mapping Disease Space
Source: PLoS Biol. 2016 Apr 18;14(4):e1002436. doi: 10.1371/journal.pbio.1002436 (PMC4835107; doi:10.1371/journal.pbio.1002436)
Supplement: S8 Table — Settings used for Ayasdi Core TDA analyses and color ranges used for Fig 4. (XLSX) [file pbio.1002436.s015.xlsx]

## Sheet: Table S9.txt
Analysis
	Metric	Lenses	Resolution	Gain	Equalized
	Normalized Angle	Neighborhood lens 1	30	5.8	No
		Neighborhood lens 2	30	5.8	No
		Sell	30	5.8	Yes
Color Ranges
	Parameter	Lowest Level (blue)	Highest Level (red)	Units
	Time	0	25	day
	Fech	-2	2.5	log2 transcript level
	Status	1	3
