# Supplementary material for: Tracking Resilience to Infections by Mapping Disease Space
Source: PLoS Biol. 2016 Apr 18;14(4):e1002436. doi: 10.1371/journal.pbio.1002436 (PMC4835107; doi:10.1371/journal.pbio.1002436)
Supplement: S9 Table — Statistical table identifying transcripts differing between live and dead mice in Fig 4. (XLSX) [file pbio.1002436.s016.xlsx]

## Sheet: Sheet1
ID	Cell type identity	Gene Name	KS Statistic	KS p-value	T-test p-value	Group 1 Mean - Group 2 Mean	KS Sign
	NK	Id2	1	0.000726659	0.00014494	-0.773009	-
	Retic	fech	0.888889	0.00380039	0.000157578	-2.01449	-
	Retic	fech	0.888889	0.00380039	0.000157578	-2.01449	-
	B cell	fcrla	0.888889	0.00380039	0.000779177	-0.970364	-
	B cell	fcrla	0.888889	0.00380039	0.00105352	-0.936519	-
	B cell	fcrla	0.888889	0.00380039	0.00112236	-0.945769	-
	B cell	faim3	0.888889	0.00380039	0.00144166	-1.15943	-
	B cell	fcrla	0.888889	0.00380039	0.00248198	-0.294502	-
	lymphocytes	sell	0.746032	0.0235871	0.00403333	-1.01862	-
	Reticulocytes	xpo7	0.777778	0.0163774	0.00500306	-0.713328	-
	Monocyte/Macrophage	saa3	0.746032	0.0235871	0.00525977	1.4319	+
	B cells	snn	0.777778	0.0163774	0.00919446	-0.761647	-
	B cells	2010001m09rik	0.746032	0.0235871	0.0155114	-0.679593	-
	B cells	pkig	0.52381	0.229564	0.016706	-0.963032	-
	B cells	trak2	0.603175	0.11225	0.0215426	-0.216505	-
	Reticulocytes	fbxo9	0.714286	0.0354491	0.0265268	-0.348509	-
	Granulocytes	mrgpra2	0.666667	0.058153	0.0273467	-0.475959	-
	Reticulocytes	xpo7	0.52381	0.229564	0.0355485	-0.418911	-
	NK cells	id2	0.603175	0.11225	0.0405122	-0.60276	-
	Granulocytes/Multiple others	selplg	0.666667	0.058153	0.0411279	-0.521283	-
	B cells	cd79b	0.666667	0.058153	0.0495037	-0.655778	-
	T cells	cd3d	0.746032	0.0235871	0.0615094	0.634635	+
	Physiological	TEMP	0.714286	0.0354491	0.184427	-3.23492	-
