# Supplementary material for: Tracking Resilience to Infections by Mapping Disease Space
Source: PLoS Biol. 2016 Apr 18;14(4):e1002436. doi: 10.1371/journal.pbio.1002436 (PMC4835107; doi:10.1371/journal.pbio.1002436)
Supplement: S10 Table — qRT-PCR data for live and dead mice used to do polar transformation and statistical analysis in Figs 5 and 7 (see Methods for available code). (XLSX) [file pbio.1002436.s017.xlsx]

## Sheet: Data.txt
indiv	group	timept	x	y	Status	StatusNum
1.2	Dead	0	1.0295	8.121	Dead	0
1.2	Dead	1	0.753744	7.3595	Dead	0
1.2	Dead	2	1.50601	6.311	Dead	0
1.2	Dead	3	1.28257	6.8565	Dead	0
1.2	Dead	4	1.71562	7.2115	Dead	0
1.2	Dead	5	0.169568	6.7995	Dead	0
1.2	Dead	6	0.263958	7.879	Dead	0
1.2	Dead	7	0.436153	4.1695	Dead	0
1.2	Dead	10	0.921085	0.8775	Dead	0
1.3	Live	0	1.11195	7.366	Live	1
1.3	Live	1	1.85834	8.139	Live	1
1.3	Live	2	3.15624	8.1085	Live	1
1.3	Live	3	3.35076	7.924	Live	1
1.3	Live	4	1.67541	8.155	Live	1
1.3	Live	5	2.83057	7.5555	Live	1
1.3	Live	6	2.75248	7.8825	Live	1
1.3	Live	7	0.6264	4.469	Live	1
1.3	Live	8	0.703116	4.13	Live	1
1.3	Live	9	3.35518	2.61	Live	1
1.3	Live	10	13.8356	1.916	Live	1
1.3	Live	11	40.9793	2.2215	Live	1
1.3	Live	12	62.1698	3.9745	Live	1
1.3	Live	13	33.5825	5.7625	Live	1
1.3	Live	14	22.5901	5.957	Live	1
1.3	Live	15	17.3013	5.2605	Live	1
2.1	Dead	1	2.28707	6.435	Dead	0
2.1	Dead	2	2.49651	6.3845	Dead	0
2.1	Dead	3	3.62884	5.503	Dead	0
2.1	Dead	4	4.8228	7.0545	Dead	0
2.1	Dead	5	5.77957	8.3495	Dead	0
2.1	Dead	6	4.64978	7.9825	Dead	0
2.1	Dead	7	1.19676	4.667	Dead	0
2.1	Dead	8	0.032847	2.018	Dead	0
2.1	Dead	9	0.194003	0.9835	Dead	0
2.1	Dead	10	0.737298	0.9175	Dead	0
2.2	Live	0	0.919149	8.023	Live	1
2.2	Live	1	1.5088	7.4605	Live	1
2.2	Live	2	2.26284	7.655	Live	1
2.2	Live	3	2.86671	8.0345	Live	1
2.2	Live	4	2.4314	9.013	Live	1
2.2	Live	5	2.61975	7.7245	Live	1
2.2	Live	6	2.11727	7.3075	Live	1
2.2	Live	7	1.58203	6.059	Live	1
2.2	Live	8	0.386557	3.775	Live	1
2.2	Live	9	1.76218	2.6575	Live	1
2.2	Live	10	10.7622	1.918	Live	1
2.2	Live	11	28.2563	2.2335	Live	1
2.2	Live	12	56.6231	3.35	Live	1
2.2	Live	13	42.0678	4.983	Live	1
2.2	Live	14	20.6314	5.883	Live	1
2.2	Live	15	11.2383	5.9275	Live	1
2.4	Live	0	2.49534	7.9135	Live	1
2.4	Live	1	1.51345	7.245	Live	1
2.4	Live	2	6.75869	7.2885	Live	1
2.4	Live	3	5.10059	8.7115	Live	1
2.4	Live	4	5.67587	7.9955	Live	1
2.4	Live	5	5.99908	7.4595	Live	1
2.4	Live	6	2.95284	7.737	Live	1
2.4	Live	7	2.94687	6.4845	Live	1
2.4	Live	8	0.903516	3.818	Live	1
2.4	Live	9	1.79089	1.9715	Live	1
2.4	Live	10	1.25925	1.2845	Live	1
2.4	Live	11	4.62387	1.1405	Live	1
2.4	Live	13	5.13968	1.2995	Live	1
2.4	Live	14	31.4066	1.8205	Live	1
2.4	Live	15	55.0669	3.5275	Live	1
2.41	Dead	0	0.516791	8.2175	Dead	0
2.41	Dead	1	1.8915	8.1415	Dead	0
2.41	Dead	2	3.41011	6.837	Dead	0
2.41	Dead	3	6.70456	4.9995	Dead	0
2.41	Dead	4	13.6333	5.2255	Dead	0
2.41	Dead	5	19.1989	4.875	Dead	0
2.41	Dead	6	14.7482	4.881	Dead	0
2.41	Dead	7	10.5497	4.261	Dead	0
2.41	Dead	8	3.3362	1.8335	Dead	0
2.41	Dead	9	1.06409	0.8505	Dead	0
2.5	Live	0	0.984104	7.785	Live	1
2.5	Live	1	1.09458	7.3175	Live	1
2.5	Live	2	1.33112	7.883	Live	1
2.5	Live	3	2.15253	7.7145	Live	1
2.5	Live	4	2.44014	8.014	Live	1
2.5	Live	5	2.1373	6.8985	Live	1
2.5	Live	6	0.488501	6.731	Live	1
2.5	Live	7	0.535404	5.3975	Live	1
2.5	Live	8	0.253104	3.31	Live	1
2.5	Live	9	4.72255	2.0685	Live	1
2.5	Live	10	22.9335	1.631	Live	1
2.5	Live	11	42.1307	2.1665	Live	1
2.5	Live	12	64.9307	3.5575	Live	1
2.5	Live	13	34.4507	5.32	Live	1
2.5	Live	14	22.1014	4.314	Live	1
2.5	Live	15	22.0801	4.326	Live	1
2.51	Dead	0	2.86238	6.4095	Dead	0
2.51	Dead	2	7.06834	5.032	Dead	0
2.51	Dead	4	14.1881	5.676	Dead	0
2.51	Dead	5	15.1227	6.2765	Dead	0
2.51	Dead	6	10.0016	6.191	Dead	0
2.51	Dead	7	3.37771	4.7445	Dead	0
2.51	Dead	8	0.64854	1.627	Dead	0
2.51	Dead	9	0.93091	0.778	Dead	0
2.52	Dead	0	4.66396	8.047	Dead	0
2.52	Dead	1	6.5716	6.7235	Dead	0
2.52	Dead	2	7.58083	6.7475	Dead	0
2.52	Dead	3	9.90786	5.3235	Dead	0
2.52	Dead	4	16.5571	5.057	Dead	0
2.52	Dead	5	18.1461	5.76	Dead	0
2.52	Dead	6	14.9349	4.587	Dead	0
2.52	Dead	7	21.7977	3.7745	Dead	0
2.52	Dead	8	1.52214	1.509	Dead	0
3.1	Dead	0	0.872698	7.0695	Dead	0
3.1	Dead	1	2.87337	6.9165	Dead	0
3.1	Dead	2	6.0091	4.9205	Dead	0
3.1	Dead	3	11.5267	7.8735	Dead	0
3.1	Dead	4	19.6344	5.908	Dead	0
3.1	Dead	5	17.8225	6.136	Dead	0
3.1	Dead	6	13.2582	6.562	Dead	0
3.1	Dead	7	7.26457	4.282	Dead	0
3.1	Dead	8	0.630728	2.045	Dead	0
3.1	Dead	9	1.18325	0.8245	Dead	0
3.5	Dead	0	2.71912	8.118	Dead	0
3.5	Dead	1	1.98332	6.932	Dead	0
3.5	Dead	2	2.46602	7.3095	Dead	0
3.5	Dead	3	3.15191	7.2695	Dead	0
3.5	Dead	4	2.30478	6.841	Dead	0
3.5	Dead	5	6.76632	6.7815	Dead	0
3.5	Dead	6	7.42772	7.173	Dead	0
3.5	Dead	7	4.64274	5.485	Dead	0
3.5	Dead	8	0.245204	1.861	Dead	0
3.5	Dead	9	0.997912	1.244	Dead	0
4.1	Dead	0	3.79004	6.753	Dead	0
4.1	Dead	1	1.9842	3.8625	Dead	0
4.1	Dead	2	2.20765	3.8815	Dead	0
4.1	Dead	3	3.64496	4.1295	Dead	0
4.1	Dead	4	3.29113	4.171	Dead	0
4.1	Dead	5	2.70335	4.713	Dead	0
4.1	Dead	6	2.14445	3.194	Dead	0
4.1	Dead	7	0.898639	1.4	Dead	0
4.1	Dead	8	0.533341	0.732	Dead	0
4.3	Dead	0	1.43648	7.8725	Dead	0
4.3	Dead	1	2.12817	8.1895	Dead	0
4.3	Dead	2	5.5065	6.0165	Dead	0
4.3	Dead	3	7.91437	7.122	Dead	0
4.3	Dead	4	10.5044	7.8435	Dead	0
4.3	Dead	5	11.127	6.9835	Dead	0
4.3	Dead	6	7.5754	7.3	Dead	0
4.3	Dead	7	3.9359	6.474	Dead	0
4.3	Dead	8	0.781027	3.2525	Dead	0
4.3	Dead	9	0.972432	1.814	Dead	0
4.3	Dead	10	0.836617	1.316	Dead	0
4.5	Dead	0	0.411892	9.0605	Dead	0
4.5	Dead	1	0.464079	7.395	Dead	0
4.5	Dead	2	0.954727	6.776	Dead	0
4.5	Dead	3	0.81756	7.228	Dead	0
4.5	Dead	4	0.854004	7.305	Dead	0
4.5	Dead	5	1.38611	7.3765	Dead	0
4.5	Dead	6	1.00362	7.1445	Dead	0
4.5	Dead	7	0.616967	4.679	Dead	0
4.5	Dead	8	0.305191	2.013	Dead	0
4.5	Dead	9	0.0172412	1.7245	Dead	0
5.5	Dead	0	8.42805	6.126	Dead	0
5.5	Dead	1	10.647	6.0425	Dead	0
5.5	Dead	2	13.6571	7.0825	Dead	0
5.5	Dead	3	6.45962	7.3045	Dead	0
5.5	Dead	4	7.2768	7.1625	Dead	0
5.5	Dead	5	4.70807	4.6865	Dead	0
5.5	Dead	6	5.92496	4.2715	Dead	0
5.5	Dead	7	5.33423	3.07	Dead	0
5.5	Dead	8	1.69934	1.125	Dead	0
